# Supplementary material for: Methyl 2-({6-[(1-meth­oxy-2-methyl-1-oxopropan-2-yl)carbamo­yl]pyridin-2-yl}formamido)-2-methyl­propano­ate
Source: Acta Crystallogr Sect E Struct Rep Online. 2012 Apr 13;68(Pt 5):o1377–8. doi: 10.1107/S1600536812014651 (PMC3344507; doi:10.1107/S1600536812014651)
Supplement: Supplementary file 1 [file e-68-o1377-sup1.cif]

##############################################################################
#                                                                            #
# This CIF contains the data in a paper accepted for publication in          #
# Acta Crystallographica Section E. It conforms to the requirements of       #
# Notes for Authors for Acta Crystallographica Section E, and has been       #
# peer reviewed under the auspices of the IUCr Commission on Journals.       #
#                                                                            #
# Full details of the Crystallographic Information File format               #
# are given in the paper "The Crystallographic Information File (CIF):       #
# a New Standard Archive File for Crystallography" by S. R. Hall, F. H.      #
# Allen and I. D. Brown [Acta Cryst. (1991), A47, 655-685].                  #
#                                                                            #
# The current version of the core CIF dictionary is obtainable from          #
# ftp://ftp.iucr.org/pub/cif_core.dic.                                       #
#                                                                            #
# Software is freely available for graphical display of the structure(s)     #
# in this CIF. For information consult the CIF software page                 #
# http://www.iucr.org/resources/cif/software.                                #
#                                                                            #
# This file may be used for bona fide research purposes within the           #
# scientific community so long as proper attribution is given to the journal # 
# article from which it was obtained.                                        #
#                                                                            #
##############################################################################
data_global
_audit_creation_method     'form.cif (version 2.0)'
_journal_data_validation_number     ?
_journal_date_recd_electronic     2012-03-28
_journal_date_accepted     2012-04-04
_journal_name_full     'Acta Crystallographica, Section E'
_journal_year     2012
_journal_volume     68
_journal_issue      5
_journal_page_first     o1377
_journal_page_last     o1378
_journal_paper_category     QO
_journal_paper_doi     10.1107/S1600536812014651
_journal_coeditor_code     IS5109
_publ_contact_author_name     'Prof. Fun, Hoong-Kun'
_publ_contact_author_address
;
      X-ray Crystallography Unit
      School of Physics
      Universiti Sains Malaysia
      11800 USM, Penang
      MALAYSIA
;
_publ_contact_author_email     'hkfun@usm.my'
_publ_contact_author_fax     '604 6579150'
_publ_contact_author_phone     '604 6533652'
_publ_section_title
;\
Methyl
2-({6-[(1-methoxy-2-methyl-1-oxopropan-2-yl)carbamoyl]pyridin-2-yl}formamido)\
-2-methylpropanoate
;
loop_
    _publ_author_name
    _publ_author_footnote
    _publ_author_address
    'Mohamed A. Al-Omar' ?
;
 Pharmaceutical Chemistry Department
 College of Pharmacy
 King Saud University
 Riyadh 11451
 Saudi Arabia
 and
 Drug Exploration & Development Chair (DEDC)
 College of Pharmacy
 King Saud University
 Riyadh 11451
 Saudi Arabia
;
    'Abdel-Galil E. Amr' ?
;
 Drug Exploration & Development Chair (DEDC)
 College of Pharmacy
 King Saud University
 Riyadh 11451
 Saudi Arabia
 and
 Applied Organic Chemistry Department
 National Research Center
 Dokki 12622
 Cairo, Egypt
;
    'Hazem A. Ghabbour' ?
;
 Pharmaceutical Chemistry Department
 College of Pharmacy
 King Saud University
 Riyadh 11451
 Saudi Arabia
;
    'Ching Kheng Quah'
;
      Thomson Reuters ResearcherID: A-5525-2009.
;
;
      X-ray Crystallography Unit
      School of Physics
      Universiti Sains Malaysia
      11800 USM, Penang
      Malaysia
;
    'Hoong-Kun Fun'
;
      Thomson Reuters ResearcherID: A-3561-2009.
;
;     X-ray Crystallography Unit
      School of Physics
      Universiti Sains Malaysia
      11800 USM, Penang
      Malaysia
;
data_I
_audit_creation_method     SHELXL-97
_chemical_name_systematic
;
Methyl 2-({6-[(1-methoxy-2-methyl-1-oxopropan-2-
yl)carbamoyl]pyridin-2-yl}formamido)-2-methylpropanoate
;
_chemical_name_common     ?
_chemical_formula_moiety     'C17 H23 N3 O6'
_chemical_formula_sum     'C17 H23 N3 O6'
_chemical_formula_iupac     'C17 H23 N3 O6'
_chemical_formula_weight     365.38
_chemical_melting_point     ?
_symmetry_cell_setting     orthorhombic
_symmetry_space_group_name_H-M     'P c a 21'
_symmetry_space_group_name_Hall     'P 2c -2ac'
loop_
    _symmetry_equiv_pos_as_xyz
    'x, y, z'
    '-x, -y, z+1/2'
    'x+1/2, -y, z'
    '-x+1/2, y, z+1/2'
_cell_length_a     10.2307(10)
_cell_length_b     9.3038(11)
_cell_length_c     20.652(2)
_cell_angle_alpha     90.00
_cell_angle_beta     90.00
_cell_angle_gamma     90.00
_cell_volume     1965.8(4)
_cell_formula_units_Z     4
_cell_measurement_reflns_used     874
_cell_measurement_theta_min     4.82
_cell_measurement_theta_max     49.53
_cell_measurement_temperature     296(2)
_exptl_crystal_description     'plate'
_exptl_crystal_colour     'colourless'
_exptl_crystal_size_max     0.63
_exptl_crystal_size_mid     0.516
_exptl_crystal_size_min     0.09
_exptl_crystal_density_diffrn     1.235
_exptl_crystal_density_meas     ?
_exptl_crystal_density_method     'not measured'
_exptl_crystal_F_000     776
_exptl_absorpt_coefficient_mu     0.791
_exptl_absorpt_correction_type     multi-scan
_exptl_absorpt_process_details     '(SADABS; Bruker, 2009)'
_exptl_absorpt_correction_T_min     0.5598
_exptl_absorpt_correction_T_max     0.9322
_exptl_special_details     ?
_diffrn_ambient_temperature     296(2)
_diffrn_radiation_type     CuK\a
_diffrn_radiation_wavelength     1.54178
_diffrn_radiation_source     'fine-focus sealed tube'
_diffrn_radiation_monochromator     graphite
_diffrn_measurement_device_type
;
Bruker SMART APEXII CCD area-detector
;
_diffrn_measurement_method     '\f and \w scans'
_diffrn_detector_area_resol_mean     .
_diffrn_reflns_number     7477
_diffrn_reflns_av_R_equivalents     0.0430
_diffrn_reflns_av_sigmaI/netI     0.0345
_diffrn_reflns_theta_min     6.40
_diffrn_reflns_theta_max     70.25
_diffrn_reflns_theta_full     70.25
_diffrn_measured_fraction_theta_max     0.982
_diffrn_measured_fraction_theta_full     0.981
_diffrn_reflns_limit_h_min     -12
_diffrn_reflns_limit_h_max     10
_diffrn_reflns_limit_k_min     -10
_diffrn_reflns_limit_k_max     11
_diffrn_reflns_limit_l_min     -24
_diffrn_reflns_limit_l_max     13
_diffrn_standards_number     0
_diffrn_standards_interval_count     .
_diffrn_standards_interval_time     .
_diffrn_standards_decay_%     ?
_refine_special_details
;
 Refinement of F^2^ against ALL reflections.  The weighted R-factor wR and
 goodness of fit S are based on F^2^, conventional R-factors R are based
 on F, with F set to zero for negative F^2^. The threshold expression of
 F^2^ > 2sigma(F^2^) is used only for calculating R-factors(gt) etc. and is
 not relevant to the choice of reflections for refinement.  R-factors based
 on F^2^ are statistically about twice as large as those based on F, and R-
 factors based on ALL data will be even larger.
;
_reflns_number_total     1898
_reflns_number_gt     1249
_reflns_threshold_expression     I>2\s(I)
_refine_ls_structure_factor_coef     Fsqd
_refine_ls_matrix_type     full
_refine_ls_R_factor_all     0.0668
_refine_ls_R_factor_gt     0.0502
_refine_ls_wR_factor_gt     0.1233
_refine_ls_wR_factor_ref     0.1331
_refine_ls_goodness_of_fit_ref     0.905
_refine_ls_restrained_S_all     0.905
_refine_ls_number_reflns     1898
_refine_ls_number_parameters     250
_refine_ls_number_restraints     1
_refine_ls_hydrogen_treatment     mixed
_refine_ls_weighting_scheme     calc
_refine_ls_weighting_details
         'calc w=1/[\s^2^(Fo^2^)+(0.0914P)^2^+0.0000P] where P=(Fo^2^+2Fc^2^)/3'
_atom_sites_solution_hydrogens     geom
_atom_sites_solution_primary     direct
_atom_sites_solution_secondary     difmap
_refine_ls_shift/su_max     0.001
_refine_ls_shift/su_mean     0.001
_refine_diff_density_max     0.191
_refine_diff_density_min     -0.170
_refine_ls_extinction_method     'SHELXTL (Sheldrick, 2008)'
_refine_ls_extinction_coef     0.0102(11)
_refine_ls_extinction_expression
                                  'Fc^*^=kFc[1+0.001xFc^2^\l^3^/sin(2\q)]^-1/4^'
loop_
    _atom_type_symbol
    _atom_type_description
    _atom_type_scat_dispersion_real
    _atom_type_scat_dispersion_imag
    _atom_type_scat_source
    'C' 'C' 0.0181 0.0000
                         'International Tables Vol C Tables 4.2.6.8 and 6.1.1.4'
    'H' 'H' 0.0000 0.0000
                         'International Tables Vol C Tables 4.2.6.8 and 6.1.1.4'
    'N' 'N' 0.0311 0.0000
                         'International Tables Vol C Tables 4.2.6.8 and 6.1.1.4'
    'O' 'O' 0.0492 0.0000
                         'International Tables Vol C Tables 4.2.6.8 and 6.1.1.4'
_computing_data_collection     'APEX2 (Bruker, 2009)'
_computing_cell_refinement     'SAINT (Bruker, 2009)'
_computing_data_reduction     'SAINT (Bruker, 2009)'
_computing_structure_solution     'SHELXTL (Sheldrick, 2008)'
_computing_structure_refinement     'SHELXTL (Sheldrick, 2008)'
_computing_molecular_graphics     'SHELXTL (Sheldrick, 2008)'
_computing_publication_material
                             'SHELXTL (Sheldrick, 2008) and PLATON (Spek, 2009)'
loop_
    _atom_site_type_symbol
    _atom_site_label
    _atom_site_fract_x
    _atom_site_fract_y
    _atom_site_fract_z
    _atom_site_U_iso_or_equiv
    _atom_site_adp_type
    _atom_site_calc_flag
    _atom_site_refinement_flags
    _atom_site_occupancy
    _atom_site_symmetry_multiplicity
    _atom_site_disorder_assembly
    _atom_site_disorder_group
    O O1 0.6692(3) 0.7355(4) 0.72873(15) 0.1024(10) Uani d . 1 1 . .
    O O2 0.8492(3) 0.6849(5) 0.51295(18) 0.1213(13) Uani d . 1 1 . .
    O O3 1.0304(3) 0.5979(4) 0.55776(19) 0.1156(12) Uani d . 1 1 . .
    O O4 0.2658(2) 0.9156(4) 0.46691(14) 0.1017(11) Uani d . 1 1 . .
    O O5 0.3806(4) 0.6611(7) 0.3829(2) 0.1392(17) Uani d . 1 1 . .
    O O6 0.3250(4) 0.8241(7) 0.3084(2) 0.170(2) Uani d . 1 1 . .
    N N1 0.5055(3) 0.8326(3) 0.58446(14) 0.0676(8) Uani d . 1 1 . .
    N N2 0.7327(3) 0.7306(4) 0.62369(18) 0.0745(8) Uani d . 1 1 . .
    H H1N2 0.715(4) 0.744(4) 0.584(2) 0.068(12) Uiso d . 1 1 . .
    N N3 0.4811(3) 0.8725(5) 0.45674(16) 0.0830(10) Uani d . 1 1 . .
    H H1N3 0.554(5) 0.851(5) 0.484(3) 0.102(14) Uiso d . 1 1 . .
    C C1 0.5188(3) 0.8156(4) 0.64814(17) 0.0665(9) Uani d . 1 1 . .
    C C2 0.4185(4) 0.8403(4) 0.69200(19) 0.0740(10) Uani d . 1 1 . .
    H H2A 0.4315 0.8263 0.7361 0.089 Uiso calc R 1 1 . .
    C C3 0.2992(4) 0.8860(5) 0.66876(19) 0.0774(10) Uani d . 1 1 . .
    H H3A 0.2308 0.9055 0.6971 0.093 Uiso calc R 1 1 . .
    C C4 0.2830(3) 0.9021(5) 0.60377(18) 0.0737(10) Uani d . 1 1 . .
    H H4A 0.2027 0.9306 0.5870 0.088 Uiso calc R 1 1 . .
    C C5 0.3875(3) 0.8757(4) 0.5630(2) 0.0684(9) Uani d . 1 1 . .
    C C6 0.6502(3) 0.7562(5) 0.67077(17) 0.0720(9) Uani d . 1 1 . .
    C C7 0.8613(3) 0.6622(4) 0.6287(2) 0.0741(9) Uani d . 1 1 . .
    C C8 0.9097(4) 0.6522(5) 0.5605(2) 0.0862(11) Uani d . 1 1 . .
    C C9 1.0870(6) 0.5824(10) 0.4936(3) 0.147(3) Uani d . 1 1 . .
    H H9A 1.1591 0.5165 0.4954 0.220 Uiso calc R 1 1 . .
    H H9B 1.1173 0.6742 0.4786 0.220 Uiso calc R 1 1 . .
    H H9C 1.0219 0.5462 0.4643 0.220 Uiso calc R 1 1 . .
    C C10 0.9549(4) 0.7569(6) 0.6675(3) 0.1005(15) Uani d . 1 1 . .
    H H10A 0.9658 0.8474 0.6458 0.151 Uiso calc R 1 1 . .
    H H10B 1.0381 0.7099 0.6712 0.151 Uiso calc R 1 1 . .
    H H10C 0.9196 0.7731 0.7100 0.151 Uiso calc R 1 1 . .
    C C11 0.8503(6) 0.5137(6) 0.6576(3) 0.1151(17) Uani d . 1 1 . .
    H H11A 0.7937 0.4559 0.6313 0.173 Uiso calc R 1 1 . .
    H H11B 0.8149 0.5205 0.7006 0.173 Uiso calc R 1 1 . .
    H H11C 0.9353 0.4703 0.6595 0.173 Uiso calc R 1 1 . .
    C C12 0.3733(3) 0.8903(5) 0.49148(19) 0.0774(11) Uani d . 1 1 . .
    C C13 0.4893(4) 0.8851(7) 0.3870(2) 0.0988(17) Uani d . 1 1 . .
    C C14 0.3863(4) 0.7913(10) 0.3552(2) 0.121(2) Uani d . 1 1 . .
    C C15 0.2980(11) 0.5560(12) 0.3517(4) 0.212(5) Uani d . 1 1 . .
    H H15A 0.3126 0.4633 0.3709 0.317 Uiso calc R 1 1 . .
    H H15B 0.3185 0.5520 0.3064 0.317 Uiso calc R 1 1 . .
    H H15C 0.2080 0.5827 0.3571 0.317 Uiso calc R 1 1 . .
    C C16 0.6234(4) 0.8267(9) 0.3661(3) 0.135(3) Uani d . 1 1 . .
    H H16A 0.6336 0.7301 0.3816 0.203 Uiso calc R 1 1 . .
    H H16B 0.6912 0.8862 0.3838 0.203 Uiso calc R 1 1 . .
    H H16C 0.6291 0.8273 0.3197 0.203 Uiso calc R 1 1 . .
    C C17 0.4747(6) 1.0409(9) 0.3669(3) 0.143(3) Uani d . 1 1 . .
    H H17A 0.4022 1.0830 0.3896 0.215 Uiso calc R 1 1 . .
    H H17B 0.4594 1.0461 0.3211 0.215 Uiso calc R 1 1 . .
    H H17C 0.5533 1.0924 0.3774 0.215 Uiso calc R 1 1 . .
loop_
    _atom_site_aniso_label
    _atom_site_aniso_U_11
    _atom_site_aniso_U_22
    _atom_site_aniso_U_33
    _atom_site_aniso_U_12
    _atom_site_aniso_U_13
    _atom_site_aniso_U_23
    O1 0.101(2) 0.140(3) 0.0657(19) 0.0175(18) -0.0122(14) 0.0065(18)
    O2 0.096(2) 0.188(4) 0.080(2) 0.027(2) 0.0005(17) 0.002(2)
    O3 0.0874(19) 0.157(3) 0.102(3) 0.0322(18) 0.0008(16) -0.005(2)
    O4 0.0631(13) 0.167(3) 0.0754(17) 0.0001(15) -0.0090(13) 0.0276(19)
    O5 0.133(3) 0.200(5) 0.085(3) -0.049(3) -0.009(2) -0.016(3)
    O6 0.114(3) 0.318(7) 0.078(2) -0.045(4) -0.038(2) 0.024(3)
    N1 0.0623(15) 0.085(2) 0.0558(18) -0.0025(14) -0.0017(11) -0.0001(14)
    N2 0.0652(15) 0.096(2) 0.0620(19) 0.0030(14) -0.0075(14) 0.0038(18)
    N3 0.0638(16) 0.130(3) 0.0552(18) 0.0040(16) -0.0019(13) 0.0054(17)
    C1 0.0708(19) 0.074(2) 0.054(2) -0.0044(15) -0.0051(14) 0.0036(17)
    C2 0.085(2) 0.080(2) 0.057(2) -0.0078(18) 0.0009(17) -0.005(2)
    C3 0.071(2) 0.090(3) 0.071(3) -0.0034(19) 0.0125(17) -0.008(2)
    C4 0.0646(19) 0.088(3) 0.068(2) -0.0023(17) 0.0045(15) -0.0001(19)
    C5 0.0603(17) 0.081(2) 0.064(2) -0.0025(15) -0.0025(15) -0.0004(18)
    C6 0.075(2) 0.087(3) 0.054(2) -0.0019(18) -0.0104(16) 0.0023(18)
    C7 0.0707(19) 0.079(2) 0.072(2) 0.0061(17) -0.0080(17) 0.001(2)
    C8 0.072(2) 0.101(3) 0.086(3) 0.0066(19) -0.005(2) -0.004(3)
    C9 0.104(4) 0.217(8) 0.118(4) 0.037(4) 0.019(3) -0.021(5)
    C10 0.078(2) 0.123(4) 0.100(3) 0.012(2) -0.020(2) -0.019(3)
    C11 0.125(4) 0.100(4) 0.121(4) 0.025(3) 0.010(3) 0.021(3)
    C12 0.0661(19) 0.105(3) 0.061(2) -0.0039(18) -0.0013(16) 0.008(2)
    C13 0.066(2) 0.174(5) 0.056(2) -0.004(2) -0.0016(15) 0.014(3)
    C14 0.086(3) 0.222(7) 0.056(3) -0.027(3) -0.004(2) 0.012(4)
    C15 0.227(10) 0.274(12) 0.134(6) -0.117(9) -0.011(6) -0.065(7)
    C16 0.076(3) 0.249(8) 0.081(3) -0.005(3) 0.010(2) -0.032(4)
    C17 0.111(4) 0.213(8) 0.106(4) -0.015(4) 0.003(3) 0.066(5)
_geom_special_details
;
 All esds (except the esd in the dihedral angle between two l.s. planes)
 are estimated using the full covariance matrix.  The cell esds are taken
 into account individually in the estimation of esds in distances, angles
 and torsion angles; correlations between esds in cell parameters are only
 used when they are defined by crystal symmetry.  An approximate (isotropic)
 treatment of cell esds is used for estimating esds involving l.s. planes.
;
loop_
    _geom_bond_atom_site_label_1
    _geom_bond_atom_site_label_2
    _geom_bond_site_symmetry_2
    _geom_bond_distance
    _geom_bond_publ_flag
    O1 C6 . 1.228(5) ?
    O2 C8 . 1.200(6) ?
    O3 C8 . 1.335(5) ?
    O3 C9 . 1.454(7) ?
    O4 C12 . 1.234(4) ?
    O5 C14 . 1.341(9) ?
    O5 C15 . 1.444(8) ?
    O6 C14 . 1.191(6) ?
    N1 C1 . 1.332(5) ?
    N1 C5 . 1.347(4) ?
    N2 C6 . 1.309(5) ?
    N2 C7 . 1.466(5) ?
    N2 H1N2 . 0.84(4) ?
    N3 C12 . 1.326(5) ?
    N3 C13 . 1.447(6) ?
    N3 H1N3 . 0.95(5) ?
    C1 C2 . 1.387(5) ?
    C1 C6 . 1.527(5) ?
    C2 C3 . 1.379(6) ?
    C2 H2A . 0.9300 ?
    C3 C4 . 1.361(6) ?
    C3 H3A . 0.9300 ?
    C4 C5 . 1.382(5) ?
    C4 H4A . 0.9300 ?
    C5 C12 . 1.491(6) ?
    C7 C8 . 1.497(6) ?
    C7 C11 . 1.509(7) ?
    C7 C10 . 1.528(6) ?
    C9 H9A . 0.9600 ?
    C9 H9B . 0.9600 ?
    C9 H9C . 0.9600 ?
    C10 H10A . 0.9600 ?
    C10 H10B . 0.9600 ?
    C10 H10C . 0.9600 ?
    C11 H11A . 0.9600 ?
    C11 H11B . 0.9600 ?
    C11 H11C . 0.9600 ?
    C13 C17 . 1.516(9) ?
    C13 C14 . 1.518(8) ?
    C13 C16 . 1.538(7) ?
    C15 H15A . 0.9600 ?
    C15 H15B . 0.9600 ?
    C15 H15C . 0.9600 ?
    C16 H16A . 0.9600 ?
    C16 H16B . 0.9600 ?
    C16 H16C . 0.9600 ?
    C17 H17A . 0.9600 ?
    C17 H17B . 0.9600 ?
    C17 H17C . 0.9600 ?
loop_
    _geom_angle_atom_site_label_1
    _geom_angle_atom_site_label_2
    _geom_angle_atom_site_label_3
    _geom_angle_site_symmetry_1
    _geom_angle_site_symmetry_3
    _geom_angle
    _geom_angle_publ_flag
    C8 O3 C9 . . 116.4(4) ?
    C14 O5 C15 . . 116.6(7) ?
    C1 N1 C5 . . 116.8(3) ?
    C6 N2 C7 . . 127.2(4) ?
    C6 N2 H1N2 . . 123(3) ?
    C7 N2 H1N2 . . 109(3) ?
    C12 N3 C13 . . 125.2(3) ?
    C12 N3 H1N3 . . 111(3) ?
    C13 N3 H1N3 . . 123(3) ?
    N1 C1 C2 . . 123.4(3) ?
    N1 C1 C6 . . 115.8(3) ?
    C2 C1 C6 . . 120.7(3) ?
    C3 C2 C1 . . 118.6(4) ?
    C3 C2 H2A . . 120.7 ?
    C1 C2 H2A . . 120.7 ?
    C4 C3 C2 . . 119.0(4) ?
    C4 C3 H3A . . 120.5 ?
    C2 C3 H3A . . 120.5 ?
    C3 C4 C5 . . 119.1(4) ?
    C3 C4 H4A . . 120.4 ?
    C5 C4 H4A . . 120.4 ?
    N1 C5 C4 . . 123.1(4) ?
    N1 C5 C12 . . 116.1(3) ?
    C4 C5 C12 . . 120.8(3) ?
    O1 C6 N2 . . 126.4(4) ?
    O1 C6 C1 . . 119.7(4) ?
    N2 C6 C1 . . 114.0(3) ?
    N2 C7 C8 . . 104.9(3) ?
    N2 C7 C11 . . 111.0(4) ?
    C8 C7 C11 . . 109.9(4) ?
    N2 C7 C10 . . 110.5(3) ?
    C8 C7 C10 . . 108.8(4) ?
    C11 C7 C10 . . 111.6(4) ?
    O2 C8 O3 . . 122.6(4) ?
    O2 C8 C7 . . 125.8(4) ?
    O3 C8 C7 . . 111.7(4) ?
    O3 C9 H9A . . 109.5 ?
    O3 C9 H9B . . 109.5 ?
    H9A C9 H9B . . 109.5 ?
    O3 C9 H9C . . 109.5 ?
    H9A C9 H9C . . 109.5 ?
    H9B C9 H9C . . 109.5 ?
    C7 C10 H10A . . 109.5 ?
    C7 C10 H10B . . 109.5 ?
    H10A C10 H10B . . 109.5 ?
    C7 C10 H10C . . 109.5 ?
    H10A C10 H10C . . 109.5 ?
    H10B C10 H10C . . 109.5 ?
    C7 C11 H11A . . 109.5 ?
    C7 C11 H11B . . 109.5 ?
    H11A C11 H11B . . 109.5 ?
    C7 C11 H11C . . 109.5 ?
    H11A C11 H11C . . 109.5 ?
    H11B C11 H11C . . 109.5 ?
    O4 C12 N3 . . 122.9(4) ?
    O4 C12 C5 . . 120.8(3) ?
    N3 C12 C5 . . 116.3(3) ?
    N3 C13 C17 . . 110.1(5) ?
    N3 C13 C14 . . 110.1(4) ?
    C17 C13 C14 . . 111.3(5) ?
    N3 C13 C16 . . 107.6(4) ?
    C17 C13 C16 . . 110.4(5) ?
    C14 C13 C16 . . 107.2(5) ?
    O6 C14 O5 . . 123.7(7) ?
    O6 C14 C13 . . 124.6(8) ?
    O5 C14 C13 . . 111.4(4) ?
    O5 C15 H15A . . 109.5 ?
    O5 C15 H15B . . 109.5 ?
    H15A C15 H15B . . 109.5 ?
    O5 C15 H15C . . 109.5 ?
    H15A C15 H15C . . 109.5 ?
    H15B C15 H15C . . 109.5 ?
    C13 C16 H16A . . 109.5 ?
    C13 C16 H16B . . 109.5 ?
    H16A C16 H16B . . 109.5 ?
    C13 C16 H16C . . 109.5 ?
    H16A C16 H16C . . 109.5 ?
    H16B C16 H16C . . 109.5 ?
    C13 C17 H17A . . 109.5 ?
    C13 C17 H17B . . 109.5 ?
    H17A C17 H17B . . 109.5 ?
    C13 C17 H17C . . 109.5 ?
    H17A C17 H17C . . 109.5 ?
    H17B C17 H17C . . 109.5 ?
loop_
    _geom_torsion_atom_site_label_1
    _geom_torsion_atom_site_label_2
    _geom_torsion_atom_site_label_3
    _geom_torsion_atom_site_label_4
    _geom_torsion_site_symmetry_1
    _geom_torsion_site_symmetry_2
    _geom_torsion_site_symmetry_3
    _geom_torsion_site_symmetry_4
    _geom_torsion
    _geom_torsion_publ_flag
    C5 N1 C1 C2 . . . . -0.2(5) ?
    C5 N1 C1 C6 . . . . 175.6(4) ?
    N1 C1 C2 C3 . . . . -0.6(6) ?
    C6 C1 C2 C3 . . . . -176.2(4) ?
    C1 C2 C3 C4 . . . . 1.5(6) ?
    C2 C3 C4 C5 . . . . -1.6(7) ?
    C1 N1 C5 C4 . . . . 0.1(6) ?
    C1 N1 C5 C12 . . . . -178.4(4) ?
    C3 C4 C5 N1 . . . . 0.8(7) ?
    C3 C4 C5 C12 . . . . 179.2(4) ?
    C7 N2 C6 O1 . . . . 4.9(7) ?
    C7 N2 C6 C1 . . . . -174.3(3) ?
    N1 C1 C6 O1 . . . . -178.9(4) ?
    C2 C1 C6 O1 . . . . -3.0(6) ?
    N1 C1 C6 N2 . . . . 0.3(5) ?
    C2 C1 C6 N2 . . . . 176.3(4) ?
    C6 N2 C7 C8 . . . . 176.8(4) ?
    C6 N2 C7 C11 . . . . 58.1(6) ?
    C6 N2 C7 C10 . . . . -66.1(5) ?
    C9 O3 C8 O2 . . . . 1.1(8) ?
    C9 O3 C8 C7 . . . . 179.6(5) ?
    N2 C7 C8 O2 . . . . -4.7(6) ?
    C11 C7 C8 O2 . . . . 114.7(6) ?
    C10 C7 C8 O2 . . . . -122.9(5) ?
    N2 C7 C8 O3 . . . . 176.8(4) ?
    C11 C7 C8 O3 . . . . -63.8(5) ?
    C10 C7 C8 O3 . . . . 58.6(5) ?
    C13 N3 C12 O4 . . . . 2.3(8) ?
    C13 N3 C12 C5 . . . . -178.6(4) ?
    N1 C5 C12 O4 . . . . 173.0(4) ?
    C4 C5 C12 O4 . . . . -5.5(7) ?
    N1 C5 C12 N3 . . . . -6.1(6) ?
    C4 C5 C12 N3 . . . . 175.4(4) ?
    C12 N3 C13 C17 . . . . 70.9(6) ?
    C12 N3 C13 C14 . . . . -52.2(7) ?
    C12 N3 C13 C16 . . . . -168.7(5) ?
    C15 O5 C14 O6 . . . . 2.2(10) ?
    C15 O5 C14 C13 . . . . -172.4(6) ?
    N3 C13 C14 O6 . . . . 141.2(6) ?
    C17 C13 C14 O6 . . . . 18.8(8) ?
    C16 C13 C14 O6 . . . . -102.1(8) ?
    N3 C13 C14 O5 . . . . -44.3(6) ?
    C17 C13 C14 O5 . . . . -166.7(5) ?
    C16 C13 C14 O5 . . . . 72.4(6) ?
loop_
    _geom_hbond_atom_site_label_D
    _geom_hbond_atom_site_label_H
    _geom_hbond_atom_site_label_A
    _geom_hbond_site_symmetry_A
    _geom_hbond_distance_DH
    _geom_hbond_distance_HA
    _geom_hbond_distance_DA
    _geom_hbond_angle_DHA
    _geom_hbond_publ_flag
    N2 H1N2 O2 . 0.85(4) 2.08(4) 2.614(5) 120(3) yes
    C3 H3A O6 4 0.9300 2.4900 3.204(6) 134.00 yes
_iucr_refine_instructions_details
;
TITL AM1 in Pca2(1)
CELL 1.54178  10.2307   9.3038  20.6524  90.000  90.000  90.000
ZERR    4.00   0.0010   0.0011   0.0020   0.000   0.000   0.000
LATT -1
SYMM -X, -Y, 0.5+Z
SYMM 0.5+X, -Y, Z
SYMM 0.5-X, Y, 0.5+Z
SFAC C H N O
UNIT 68 92 12 24
TEMP 23.000
SIZE 0.09 0.516 0.83
EQIV $1 1/2-x,y,1/2+z
HTAB C3 O6_$1
L.S. 10
BOND $H
ACTA
CONF
MERG 4
FMAP 2
PLAN 20
WGHT      0.0914      0.0000
EXTI    0.010223
FVAR       0.74627
O1    4    0.669219    0.735498    0.728726    11.00000    0.10119    0.14018 =
         0.06567    0.00654   -0.01219    0.01748
O2    4    0.849248    0.684943    0.512951    11.00000    0.09550    0.18834 =
         0.08007    0.00155    0.00049    0.02689
O3    4    1.030426    0.597935    0.557761    11.00000    0.08736    0.15700 =
         0.10232   -0.00451    0.00078    0.03217
O4    4    0.265765    0.915640    0.466911    11.00000    0.06306    0.16652 =
         0.07537    0.02760   -0.00896    0.00012
O5    4    0.380587    0.661093    0.382887    11.00000    0.13297    0.19951 =
         0.08499   -0.01568   -0.00906   -0.04851
O6    4    0.325010    0.824147    0.308447    11.00000    0.11425    0.31812 =
         0.07787    0.02436   -0.03796   -0.04469
N1    3    0.505519    0.832615    0.584457    11.00000    0.06226    0.08464 =
         0.05576   -0.00006   -0.00172   -0.00249
N2    3    0.732661    0.730592    0.623695    11.00000    0.06521    0.09614 =
         0.06204    0.00385   -0.00745    0.00296
H1N2  2    0.714981    0.744189    0.584273    11.00000    0.06837
N3    3    0.481116    0.872497    0.456743    11.00000    0.06379    0.12998 =
         0.05522    0.00535   -0.00193    0.00398
H1N3  2    0.553909    0.850750    0.483551    11.00000    0.10177
C1    1    0.518773    0.815648    0.648143    11.00000    0.07081    0.07441 =
         0.05412    0.00360   -0.00510   -0.00444
C2    1    0.418542    0.840297    0.692000    11.00000    0.08462    0.08020 =
         0.05731   -0.00471    0.00095   -0.00777
AFIX  43
H2A   2    0.431542    0.826302    0.736120    11.00000   -1.20000
AFIX   0
C3    1    0.299221    0.885997    0.668758    11.00000    0.07089    0.08976 =
         0.07141   -0.00791    0.01250   -0.00343
AFIX  43
H3A   2    0.230819    0.905507    0.697084    11.00000   -1.20000
AFIX   0
C4    1    0.283034    0.902127    0.603772    11.00000    0.06459    0.08839 =
         0.06807   -0.00010    0.00455   -0.00226
AFIX  43
H4A   2    0.202749    0.930570    0.586983    11.00000   -1.20000
AFIX   0
C5    1    0.387480    0.875683    0.563042    11.00000    0.06027    0.08134 =
         0.06367   -0.00041   -0.00255   -0.00250
C6    1    0.650180    0.756161    0.670772    11.00000    0.07472    0.08678 =
         0.05443    0.00226   -0.01038   -0.00195
C7    1    0.861333    0.662219    0.628738    11.00000    0.07073    0.07911 =
         0.07248    0.00107   -0.00804    0.00606
C8    1    0.909722    0.652231    0.560486    11.00000    0.07217    0.10062 =
         0.08575   -0.00389   -0.00480    0.00658
C9    1    1.086978    0.582392    0.493559    11.00000    0.10408    0.21730 =
         0.11832   -0.02137    0.01899    0.03748
AFIX 137
H9A   2    1.159037    0.516424    0.495387    11.00000   -1.50000
H9B   2    1.117319    0.674226    0.478616    11.00000   -1.50000
H9C   2    1.021920    0.546263    0.464282    11.00000   -1.50000
AFIX   0
C10   1    0.954925    0.756939    0.667516    11.00000    0.07829    0.12304 =
         0.10019   -0.01912   -0.01982    0.01248
AFIX 137
H10A  2    0.965835    0.847367    0.645791    11.00000   -1.50000
H10B  2    1.038102    0.709862    0.671152    11.00000   -1.50000
H10C  2    0.919640    0.773096    0.709968    11.00000   -1.50000
AFIX   0
C11   1    0.850314    0.513722    0.657644    11.00000    0.12450    0.09953 =
         0.12116    0.02142    0.00996    0.02471
AFIX 137
H11A  2    0.793652    0.455942    0.631275    11.00000   -1.50000
H11B  2    0.814943    0.520514    0.700590    11.00000   -1.50000
H11C  2    0.935339    0.470255    0.659453    11.00000   -1.50000
AFIX   0
C12   1    0.373286    0.890268    0.491477    11.00000    0.06611    0.10501 =
         0.06120    0.00766   -0.00128   -0.00387
C13   1    0.489298    0.885063    0.387004    11.00000    0.06595    0.17449 =
         0.05583    0.01353   -0.00158   -0.00398
C14   1    0.386262    0.791279    0.355219    11.00000    0.08603    0.22184 =
         0.05621    0.01191   -0.00398   -0.02682
C15   1    0.298005    0.555970    0.351707    11.00000    0.22681    0.27445 =
         0.13356   -0.06519   -0.01086   -0.11729
AFIX 137
H15A  2    0.312572    0.463341    0.370874    11.00000   -1.50000
H15B  2    0.318500    0.551967    0.306381    11.00000   -1.50000
H15C  2    0.208041    0.582712    0.357135    11.00000   -1.50000
AFIX   0
C16   1    0.623393    0.826683    0.366052    11.00000    0.07638    0.24882 =
         0.08093   -0.03179    0.01003   -0.00467
AFIX 137
H16A  2    0.633617    0.730132    0.381647    11.00000   -1.50000
H16B  2    0.691170    0.886222    0.383773    11.00000   -1.50000
H16C  2    0.629113    0.827247    0.319655    11.00000   -1.50000
AFIX   0
C17   1    0.474719    1.040934    0.366934    11.00000    0.11110    0.21297 =
         0.10573    0.06640    0.00274   -0.01520
AFIX 137
H17A  2    0.402234    1.083034    0.389555    11.00000   -1.50000
H17B  2    0.459437    1.046092    0.321130    11.00000   -1.50000
H17C  2    0.553250    1.092406    0.377405    11.00000   -1.50000
HKLF 4 1 0 1 0 1 0 0 0 0 -1
REM  AM1 in Pca2(1)
REM R1 =  0.0502 for   1249 Fo > 4sig(Fo)  and  0.0667 for all   1898 data
REM    250 parameters refined using      1 restraints
END
WGHT      0.0914      0.0000
REM Highest difference peak  0.190,  deepest hole -0.170,  1-sigma level  0.053
Q1    1   0.8924  0.6596  0.4500  11.00000  0.05    0.18
Q2    1   0.3721  0.8778  0.5340  11.00000  0.05    0.18
Q3    1   0.2982  0.8917  0.3858  11.00000  0.05    0.17
Q4    1   0.4422  0.8547  0.5730  11.00000  0.05    0.17
Q5    1   0.9029  0.6767  0.4875  11.00000  0.05    0.17
Q6    1   0.8713  0.6682  0.5920  11.00000  0.05    0.16
Q7    1   1.0236  0.6062  0.6439  11.00000  0.05    0.16
Q8    1   0.4097  0.9137  0.6229  11.00000  0.05    0.15
Q9    1   0.3958  0.3197  0.4035  11.00000  0.05    0.15
Q10   1   0.3885  0.8881  0.6709  11.00000  0.05    0.15
Q11   1   0.5108  0.8611  0.4685  11.00000  0.05    0.14
Q12   1   0.4242  0.8754  0.3822  11.00000  0.05    0.14
Q13   1   0.4888  0.8421  0.6281  11.00000  0.05    0.14
Q14   1   0.5119  0.8696  0.6601  11.00000  0.05    0.14
Q15   1   0.8874  0.6824  0.6304  11.00000  0.05    0.13
Q16   1   0.8940  0.6996  0.5461  11.00000  0.05    0.13
Q17   1   0.7598  0.7338  0.5564  11.00000  0.05    0.13
Q18   1   0.9020  0.6921  0.7237  11.00000  0.05    0.13
Q19   1   0.4973  0.8608  0.5194  11.00000  0.05    0.12
Q20   1   0.3176  0.9095  0.5988  11.00000  0.05    0.12
;
