# Supplementary material for: Methyl 2-({6-[(1-meth­oxy-2-methyl-1-oxopropan-2-yl)carbamo­yl]pyridin-2-yl}formamido)-2-methyl­propano­ate
Source: Acta Crystallogr Sect E Struct Rep Online. 2012 Apr 13;68(Pt 5):o1377–8. doi: 10.1107/S1600536812014651 (PMC3344507; doi:10.1107/S1600536812014651)
Supplement: Supplementary file 2 [file e-68-o1377-Isup2.hkl]

# 
# h,k,l, Fc-squared, Fo-squared, sigma(Fo-squared) and status flag 
# 
data_I
_shelx_title ' AM1 in Pca2(1)' 
_shelx_refln_list_code          4 
_shelx_F_calc_maximum      155.04 
_exptl_crystal_F_000       776.00 
_reflns_d_resolution_high  0.8190 
 
loop_ 
 _symmetry_equiv_pos_as_xyz 
 'x, y, z' 
 '-x, -y, z+1/2' 
 'x+1/2, -y, z' 
 '-x+1/2, y, z+1/2' 
 
_cell_length_a    10.2307 
_cell_length_b     9.3038 
_cell_length_c    20.6524 
_cell_angle_alpha  90.000 
_cell_angle_beta   90.000 
_cell_angle_gamma  90.000 
 
_shelx_F_squared_multiplier     1.000 
 
loop_ 
 _refln_index_h 
 _refln_index_k 
 _refln_index_l 
 _refln_F_squared_calc 
 _refln_F_squared_meas 
 _refln_F_squared_sigma 
 _refln_observed_status 
   2   0   0      713.85      619.56     16.80 o 
   4   0   0       93.55      102.14      6.45 o 
   6   0   0      679.67      696.66     14.05 o 
   8   0   0      673.52      675.67     21.12 o 
  10   0   0        9.13       12.38      2.98 o 
  12   0   0        0.21        0.33      1.54 o 
   1   1   0        0.83        0.66      0.56 o 
   2   1   0      301.65      232.61      5.33 o 
   3   1   0        2.92        3.69      1.30 o 
   4   1   0     2966.84     2793.76     50.73 o 
   5   1   0      400.16      421.24     10.47 o 
   6   1   0        5.74        4.46      2.62 o 
   7   1   0      102.76       97.56      5.24 o 
   8   1   0      125.59      146.93      3.30 o 
   9   1   0       63.24       67.81      3.06 o 
  10   1   0       39.94       34.40      2.80 o 
  11   1   0       33.10       27.35      1.91 o 
  12   1   0        1.85        0.20      1.03 o 
   0   2   0     9453.47    10544.74    257.10 o 
   1   2   0    10214.35    10855.36    187.99 o 
   2   2   0       37.94       36.83      2.56 o 
   3   2   0      425.53      358.78      8.42 o 
   4   2   0     1185.00     1225.87     24.09 o 
   5   2   0      186.23      212.08      7.32 o 
   6   2   0      116.32       99.98      7.64 o 
   7   2   0       97.20      118.27      5.24 o 
   8   2   0       19.37       19.78      2.46 o 
   9   2   0        0.87       -1.37      1.63 o 
  10   2   0        9.51       10.90      1.95 o 
  11   2   0        1.54        0.55      1.32 o 
  12   2   0        0.57        0.69      1.06 o 
   1   3   0    14538.07    18518.23    319.78 o 
   2   3   0      941.68      911.77     17.99 o 
   3   3   0      111.27      113.39      4.72 o 
   4   3   0      556.08      624.48     26.12 o 
   5   3   0      420.24      460.70     12.30 o 
   6   3   0      187.34      205.06      8.62 o 
   7   3   0        9.18        8.25      2.48 o 
   8   3   0       24.02       22.30      3.60 o 
   9   3   0       59.90       52.76      3.46 o 
  10   3   0       53.48       53.79      5.82 o 
  11   3   0        9.87       13.78      3.69 o 
  12   3   0        0.00       -0.16      1.99 o 
   0   4   0     2596.93     2538.24     65.40 o 
   1   4   0      145.70      168.47      6.43 o 
   2   4   0      766.81      782.39     15.76 o 
   3   4   0      369.96      375.53      9.95 o 
   4   4   0       47.90       53.19      4.54 o 
   5   4   0       41.96       38.39      4.66 o 
   6   4   0       30.69       26.33      4.99 o 
   7   4   0        3.79        1.67      1.99 o 
   8   4   0       53.56       47.95      2.97 o 
   9   4   0       12.05       13.92      3.49 o 
  10   4   0       67.66       91.48     22.88 o 
  11   4   0        8.54        6.95      1.77 o 
   0   5   0     1057.52     1174.66     33.60 o 
   1   5   0      358.44      377.66     13.82 o 
   2   5   0     1335.68     1567.49     29.93 o 
   3   5   0       47.00       53.98      4.75 o 
   4   5   0       47.28       56.21      4.83 o 
   5   5   0        0.56        0.42      3.98 o 
   6   5   0        0.37        0.35      2.89 o 
   7   5   0        5.15        3.26      2.64 o 
   8   5   0       11.15        8.93      3.02 o 
   9   5   0        0.94        1.61      2.76 o 
  10   5   0        0.16       -0.54      2.07 o 
  11   5   0        0.15        0.46      2.36 o 
   0   6   0        0.06        6.18      4.39 o 
   1   6   0       42.07       50.23      4.72 o 
   2   6   0      409.13      508.08     18.40 o 
   3   6   0       32.96       32.55      4.17 o 
   4   6   0      129.06      126.70      8.06 o 
   5   6   0        3.91        1.41      2.48 o 
   6   6   0       22.92       18.79      2.69 o 
   7   6   0        2.60        3.40      2.53 o 
   8   6   0        3.88        2.71      2.38 o 
   9   6   0        0.01        0.05      2.90 o 
  10   6   0        3.81        1.18      2.91 o 
   0   7   0        7.98       11.45      5.52 o 
   1   7   0       41.23       50.56      5.71 o 
   2   7   0       19.01       20.55      2.79 o 
   3   7   0       11.84       15.32      2.90 o 
   4   7   0       19.38       16.79      2.95 o 
   5   7   0        0.55       -0.69      2.69 o 
   6   7   0        0.21       -0.17      2.68 o 
   7   7   0        0.08       -0.94      2.25 o 
   8   7   0        0.75        0.10      3.06 o 
   9   7   0        4.86        4.08      2.92 o 
   1   8   0        7.41        9.82      4.21 o 
   2   8   0       21.37       18.58      3.36 o 
   3   8   0       67.94       74.00      6.94 o 
   4   8   0       13.42       10.58      2.99 o 
   5   8   0        2.85        1.52      2.65 o 
   6   8   0        0.35       -0.56      2.40 o 
   7   8   0        0.16        2.57      2.26 o 
   8   8   0        0.19       -0.53      2.78 o 
   0   9   0        1.75       -1.01      4.05 o 
   1   9   0       14.25       18.09      3.19 o 
   2   9   0        8.54        7.54      2.83 o 
   3   9   0        3.19        1.28      2.98 o 
   4   9   0       16.46       13.84      3.11 o 
   5   9   0        0.38        0.75      2.33 o 
   6   9   0        0.09        0.54      2.12 o 
   7   9   0        0.02        0.03      3.32 o 
   0  10   0        1.38        0.60      3.38 o 
   1  10   0        2.52        1.05      2.42 o 
   2  10   0        1.74        1.25      2.39 o 
   3  10   0        0.02       -0.38      2.32 o 
   4  10   0        2.79        0.79      2.17 o 
   5  10   0        0.04       -0.55      1.90 o 
   0  11   0        1.37       -0.23      2.76 o 
   1  11   0        4.27        3.18      1.92 o 
   2  11   0        0.00        0.24      2.16 o 
   2   0   1    13864.39    16867.63    291.13 o 
   4   0   1     1299.16     1231.37     23.63 o 
   6   0   1      284.62      289.87      6.49 o 
   8   0   1      194.33      211.63      4.55 o 
  10   0   1       48.96       46.31      2.52 o 
  12   0   1        2.36        3.67      1.48 o 
   1   1   1     3542.12     3148.56     39.05 o 
   2   1   1      396.37      292.09      3.53 o 
   3   1   1      137.51      119.29      6.44 o 
   4   1   1      329.45      308.10      5.60 o 
   5   1   1     1124.82     1159.54     16.44 o 
   6   1   1      453.92      452.02      6.90 o 
   7   1   1       72.10       80.24      3.35 o 
   8   1   1       98.77      117.17      2.74 o 
   9   1   1      249.02      270.34      6.81 o 
  10   1   1       63.09       59.13      2.82 o 
  11   1   1        2.77        2.21      0.91 o 
  12   1   1        0.89        0.41      0.75 o 
   1   2   1    24036.49    32942.60    360.73 o 
   2   2   1     1307.91     1159.24     15.28 o 
   3   2   1       28.11       27.14      1.64 o 
   4   2   1     2003.90     2039.82     26.94 o 
   5   2   1      224.35      239.32      5.52 o 
   6   2   1      153.21      154.38      4.99 o 
   7   2   1      131.84      148.48      8.84 o 
   8   2   1       13.95       12.56      1.59 o 
   9   2   1      169.80      187.83      5.48 o 
  10   2   1       16.16       18.85      1.92 o 
  11   2   1        0.24       -0.52      0.92 o 
  12   2   1        1.19        0.55      0.79 o 
   1   3   1       24.89       27.28      1.55 o 
   2   3   1      451.61      410.31      6.62 o 
   3   3   1      254.62      225.03      4.68 o 
   4   3   1       47.55       50.57      2.75 o 
   5   3   1      183.65      216.74      5.67 o 
   6   3   1       93.05      101.21      5.64 o 
   7   3   1       58.10       66.91      3.10 o 
   8   3   1       43.65       39.82      1.93 o 
   9   3   1       41.22       49.85      2.64 o 
  10   3   1        3.31        3.05      1.21 o 
  11   3   1        2.81        3.28      1.02 o 
  12   3   1        1.54        0.89      1.42 o 
   1   4   1      496.66      530.59      7.96 o 
   2   4   1     1448.79     1533.88     20.54 o 
   3   4   1      252.64      293.08      6.01 o 
   4   4   1      430.12      460.41      8.52 o 
   5   4   1       30.53       35.87      3.25 o 
   6   4   1       15.58       18.58      3.62 o 
   7   4   1       89.59       91.23      3.27 o 
   8   4   1       64.36       52.92      3.00 o 
   9   4   1        3.29        4.43      1.54 o 
  10   4   1       18.70       24.58      3.12 o 
  11   4   1        7.43        7.66      1.25 o 
   1   5   1      452.29      481.14     11.42 o 
   2   5   1      872.03     1065.62     15.10 o 
   3   5   1      720.98      829.71     14.36 o 
   4   5   1       17.16       14.91      2.53 o 
   5   5   1       11.63       13.23      3.45 o 
   6   5   1        4.61        3.53      1.68 o 
   7   5   1       49.79       45.65      3.10 o 
   8   5   1        6.01        2.76      1.73 o 
   9   5   1       11.27        9.68      2.09 o 
  10   5   1       29.53       40.06      6.75 o 
  11   5   1        5.63        7.29      3.34 o 
   1   6   1      163.49      178.27      5.62 o 
   2   6   1      295.40      347.98     10.74 o 
   3   6   1       88.35       91.54      5.94 o 
   4   6   1       13.31       11.10      2.90 o 
   5   6   1        9.78        8.69      1.77 o 
   6   6   1       46.65       38.21      4.52 o 
   7   6   1       19.15       18.66      2.09 o 
   8   6   1        1.88        1.68      1.75 o 
   9   6   1       10.88       10.80      2.64 o 
  10   6   1        5.25        3.92      2.25 o 
   1   7   1       11.37       13.06      2.41 o 
   2   7   1        9.24       11.41      1.99 o 
   3   7   1      450.65      475.21     10.95 o 
   4   7   1       16.88       15.89      2.05 o 
   5   7   1        2.76        2.57      1.95 o 
   6   7   1        1.65        1.94      1.69 o 
   7   7   1        0.18        0.11      1.65 o 
   8   7   1        2.95        2.65      1.95 o 
   9   7   1        2.91        1.96      2.01 o 
   1   8   1       42.49       51.35      8.27 o 
   2   8   1        8.69        6.65      2.23 o 
   3   8   1        2.06        2.86      2.11 o 
   4   8   1        5.30        2.38      1.99 o 
   5   8   1        4.07        2.25      1.78 o 
   6   8   1        2.85        1.55      1.74 o 
   7   8   1        2.78        3.69      1.84 o 
   8   8   1        0.01        0.96      2.23 o 
   1   9   1        0.85        2.94      1.95 o 
   2   9   1       20.41       18.87      2.38 o 
   3   9   1        5.31        4.86      2.05 o 
   4   9   1        3.00        2.30      1.78 o 
   5   9   1        0.75        0.60      1.57 o 
   6   9   1        1.36        1.66      1.47 o 
   7   9   1        0.29       -0.02      1.56 o 
   1  10   1        3.53        2.96      1.74 o 
   2  10   1        0.02       -0.48      2.22 o 
   3  10   1        5.55        5.91      1.74 o 
   4  10   1        9.85       10.62      1.62 o 
   5  10   1        2.82        3.32      1.37 o 
   1  11   1        0.46        0.83      1.49 o 
   2  11   1        0.34        0.13      1.55 o 
   2   0   2     2345.67     1910.41     27.80 o 
   4   0   2     1040.34     1021.06     21.01 o 
   6   0   2      181.58      158.45      4.83 o 
   8   0   2      410.50      435.59     13.42 o 
  10   0   2        7.06        8.71      1.76 o 
  12   0   2        0.08        0.21      1.05 o 
   0   1   2     1532.63     1207.71     30.59 o 
   1   1   2     6691.18     6645.75     94.03 o 
   2   1   2     2778.71     2518.90     25.92 o 
   3   1   2      304.70      237.56      3.84 o 
   4   1   2      234.32      206.34      4.37 o 
   5   1   2       89.00       90.72      2.96 o 
   6   1   2      123.16      130.65      3.35 o 
   7   1   2       14.05       14.13      2.09 o 
   8   1   2      181.14      208.81      6.88 o 
   9   1   2      184.18      178.38      6.62 o 
  10   1   2       19.19       16.50      1.38 o 
  11   1   2        6.26        4.36      0.96 o 
  12   1   2        1.43        0.75      0.75 o 
   0   2   2     7199.95     6923.91    120.04 o 
   1   2   2     6244.49     6214.32     68.78 o 
   2   2   2      393.20      331.08      4.47 o 
   3   2   2      210.64      186.19      3.90 o 
   4   2   2     1543.29     1603.56     21.63 o 
   5   2   2      368.62      402.32      7.57 o 
   6   2   2        2.13        8.87      4.20 o 
   7   2   2      477.25      482.25      9.35 o 
   8   2   2        7.49        7.75      1.36 o 
   9   2   2      108.96      127.94      4.66 o 
  10   2   2       11.46       11.20      1.20 o 
  11   2   2        2.99        2.87      1.00 o 
  12   2   2        2.58        1.13      0.93 o 
   0   3   2     1126.45      996.17     19.23 o 
   1   3   2     2657.30     2569.26     29.06 o 
   2   3   2     1004.15      984.05     12.12 o 
   3   3   2      131.22      129.14      3.58 o 
   4   3   2      616.47      651.38     11.18 o 
   5   3   2      196.32      195.14      5.41 o 
   6   3   2       26.00       28.66      2.65 o 
   7   3   2      119.03      119.11      4.04 o 
   8   3   2       46.99       51.53      2.39 o 
   9   3   2       41.95       45.85      2.03 o 
  10   3   2       14.32       16.24      1.79 o 
  11   3   2        7.81       11.47      1.75 o 
   0   4   2     4408.77     4700.74    117.56 o 
   1   4   2      108.17      119.41      3.68 o 
   2   4   2      253.61      235.41      4.70 o 
   3   4   2      210.59      220.39      5.10 o 
   4   4   2       65.31       72.58      3.81 o 
   5   4   2       35.65       37.53      3.63 o 
   6   4   2       43.76       42.29      3.16 o 
   7   4   2       82.32       87.56      4.30 o 
   8   4   2       41.37       37.06      2.33 o 
   9   4   2        0.17       -0.70      1.28 o 
  10   4   2       22.01       24.74      2.60 o 
  11   4   2        5.51        6.07      1.47 o 
   0   5   2      337.93      319.42      8.87 o 
   1   5   2      483.89      515.87      8.50 o 
   2   5   2     1027.77     1130.65     35.56 o 
   3   5   2       60.32       59.82      3.21 o 
   4   5   2      189.10      202.60      6.57 o 
   5   5   2        4.61        3.26      2.39 o 
   6   5   2       56.77       45.75      3.45 o 
   7   5   2       11.56       12.74      1.91 o 
   8   5   2       26.38       22.22      2.24 o 
   9   5   2        7.56        5.22      1.83 o 
  10   5   2        0.61        0.93      1.61 o 
  11   5   2        6.80        3.16      1.78 o 
   0   6   2        2.73        2.11      3.07 o 
   1   6   2       27.88       31.08      2.85 o 
   2   6   2      201.05      242.58      7.11 o 
   3   6   2       42.33       53.34      3.75 o 
   4   6   2        9.27        6.83      2.03 o 
   5   6   2       10.94       10.52      1.68 o 
   6   6   2       29.29       28.60      3.13 o 
   7   6   2        9.71        8.63      1.86 o 
   8   6   2        7.17        5.20      1.82 o 
   9   6   2        5.46        3.73      2.30 o 
  10   6   2        2.13        1.11      1.62 o 
   0   7   2        0.33       -0.81      3.58 o 
   1   7   2       89.36      104.83      4.06 o 
   2   7   2       23.17       24.34      2.39 o 
   3   7   2       47.04       53.50      2.61 o 
   4   7   2        4.71        5.96      2.06 o 
   5   7   2        5.86        3.96      1.98 o 
   6   7   2       16.76       15.14      1.97 o 
   7   7   2        0.37        1.49      1.73 o 
   8   7   2        4.35        4.48      1.98 o 
   9   7   2        1.62        2.47      2.03 o 
   0   8   2       17.29       16.75      7.56 o 
   1   8   2        2.65        3.25      2.42 o 
   2   8   2       64.62       63.47      2.94 o 
   3   8   2       65.64       58.77      2.77 o 
   4   8   2       17.57       14.98      2.12 o 
   5   8   2        7.98        7.77      1.90 o 
   6   8   2        5.72        5.34      1.70 o 
   7   8   2        1.43        2.27      1.71 o 
   8   8   2        3.14        3.55      2.26 o 
   0   9   2        9.95        9.34      2.74 o 
   1   9   2        7.52        6.81      2.05 o 
   2   9   2       10.03       10.35      2.20 o 
   3   9   2        1.18        0.54      1.86 o 
   4   9   2       17.84       15.71      2.10 o 
   5   9   2        2.26        1.88      1.60 o 
   6   9   2        1.43        1.59      1.45 o 
   7   9   2        0.24       -0.50      1.51 o 
   0  10   2        2.67        1.10      2.43 o 
   1  10   2        1.04        1.50      1.69 o 
   2  10   2        0.81        1.44      1.71 o 
   3  10   2        2.84        3.02      1.51 o 
   4  10   2        3.45        3.66      1.48 o 
   5  10   2        0.37       -0.13      1.32 o 
   0  11   2        1.54        0.23      1.89 o 
   1  11   2        2.68        1.64      1.49 o 
   2  11   2        0.30        1.47      2.20 o 
   2   0   3     3267.25     2936.63     55.73 o 
   4   0   3     2082.04     2013.03     45.26 o 
   6   0   3     1082.23     1088.41     16.29 o 
   8   0   3       36.51       40.27      2.57 o 
  10   0   3       93.04       85.24      3.83 o 
  12   0   3        5.32        2.94      1.14 o 
   1   1   3     8585.58     8948.97    208.88 o 
   2   1   3     1913.50     1609.08     16.69 o 
   3   1   3     5561.42     5622.60     63.01 o 
   4   1   3       94.27      102.52      5.29 o 
   5   1   3      303.23      252.18      4.59 o 
   6   1   3      133.25      130.02      3.38 o 
   7   1   3       63.52       66.94      3.47 o 
   8   1   3       15.66       19.28      1.82 o 
   9   1   3       19.93       24.16      1.64 o 
  10   1   3       29.62       28.97      2.09 o 
  11   1   3        7.61        6.78      1.04 o 
  12   1   3        0.52        0.22      0.77 o 
   1   2   3     2817.76     2394.98     30.02 o 
   2   2   3     1637.40     1528.14     16.14 o 
   3   2   3      293.52      258.28      4.12 o 
   4   2   3      584.47      571.55      9.08 o 
   5   2   3      140.00      139.89      4.00 o 
   6   2   3       14.59       14.58      2.09 o 
   7   2   3       17.47       19.31      2.54 o 
   8   2   3       73.33       88.72      3.61 o 
   9   2   3        5.84        7.93      1.51 o 
  10   2   3        4.44        3.01      1.13 o 
  11   2   3        4.16        4.12      0.98 o 
  12   2   3        0.33       -0.50      0.88 o 
   1   3   3      283.06      244.28      4.41 o 
   2   3   3      469.33      432.82      5.75 o 
   3   3   3     1750.51     1810.98     21.51 o 
   4   3   3      452.41      459.95      7.40 o 
   5   3   3      123.07      143.10      4.26 o 
   6   3   3       53.19       59.20      3.50 o 
   7   3   3      179.15      199.41      4.65 o 
   8   3   3       28.70       26.84      2.07 o 
   9   3   3       15.14       19.17      1.84 o 
  10   3   3       37.68       45.41      3.66 o 
  11   3   3        9.62       10.78      1.38 o 
   1   4   3      860.93      854.31     10.51 o 
   2   4   3        1.90        2.14      1.27 o 
   3   4   3       99.26      104.35      3.49 o 
   4   4   3      176.89      195.07      5.25 o 
   5   4   3        1.87        4.76      2.05 o 
   6   4   3       53.29       55.64      3.71 o 
   7   4   3       58.51       48.05      2.41 o 
   8   4   3       98.48       94.28      4.91 o 
   9   4   3        4.76        5.14      1.54 o 
  10   4   3        2.98        2.67      1.29 o 
  11   4   3        2.32        1.51      1.33 o 
   1   5   3      119.91      134.54      3.91 o 
   2   5   3      161.89      162.38      4.94 o 
   3   5   3       70.89       80.63      6.60 o 
   4   5   3       58.09       65.88      4.31 o 
   5   5   3       68.18       71.88      5.04 o 
   6   5   3        9.14       10.97      1.72 o 
   7   5   3       35.81       29.98      3.76 o 
   8   5   3        1.52        1.63      1.83 o 
   9   5   3        0.35        1.10      1.74 o 
  10   5   3        1.77        2.05      1.54 o 
  11   5   3        3.31        1.34      2.28 o 
   1   6   3       32.15       40.09      4.47 o 
   2   6   3      102.43      107.37     13.44 o 
   3   6   3       50.33       64.05      8.70 o 
   4   6   3       54.48       52.34      3.99 o 
   5   6   3       74.21       67.75      4.84 o 
   6   6   3       47.37       39.97      4.30 o 
   7   6   3       37.96       40.38      3.60 o 
   8   6   3        0.09        0.45      1.64 o 
   9   6   3        3.36        2.27      1.90 o 
  10   6   3        0.24       -0.40      1.55 o 
   1   7   3       34.05       37.95      2.60 o 
   2   7   3        7.53        6.22      2.04 o 
   3   7   3      130.04      144.17      6.43 o 
   4   7   3        5.12        5.49      2.11 o 
   5   7   3       50.46       40.60      3.61 o 
   6   7   3        7.89        4.81      2.30 o 
   7   7   3       14.53       11.22      2.19 o 
   8   7   3        2.40        3.39      1.74 o 
   9   7   3        0.51        1.34      2.52 o 
   1   8   3       19.98       25.25      3.36 o 
   2   8   3        8.86        9.13      2.18 o 
   3   8   3        1.96        1.36      2.13 o 
   4   8   3        0.06        0.85      1.99 o 
   5   8   3        2.54        2.49      1.80 o 
   6   8   3       12.20       13.50      2.18 o 
   7   8   3        4.38        4.67      1.72 o 
   8   8   3        0.36       -0.01      1.43 o 
   1   9   3        5.88        5.35      2.05 o 
   2   9   3        9.55        9.91      2.16 o 
   3   9   3        5.29        5.76      1.89 o 
   4   9   3        4.97        3.10      1.61 o 
   5   9   3        1.14        0.18      1.46 o 
   6   9   3        3.11        3.78      1.56 o 
   7   9   3        0.69        0.49      1.46 o 
   1  10   3        4.61        4.70      1.57 o 
   2  10   3        0.25        0.56      1.58 o 
   3  10   3        3.71        3.76      1.53 o 
   4  10   3        3.75        3.51      1.46 o 
   5  10   3        3.52        2.62      1.28 o 
   1  11   3        0.86        0.57      1.48 o 
   2  11   3        0.19        0.42      1.55 o 
   2   0   4      282.63      253.22      7.74 o 
   4   0   4      910.45      883.08     14.69 o 
   6   0   4       40.42       48.74      3.63 o 
   8   0   4      156.36      164.21      4.58 o 
  10   0   4       51.93       49.62      6.08 o 
  12   0   4        4.46        5.10      1.22 o 
   0   1   4     1416.80     1066.10     27.50 o 
   1   1   4      500.08      415.95      6.84 o 
   2   1   4     2366.21     2192.21     25.05 o 
   3   1   4       36.06       31.49      1.34 o 
   4   1   4     1325.31     1310.42     16.05 o 
   5   1   4      879.27      831.12     12.90 o 
   6   1   4      112.01      122.08      3.58 o 
   7   1   4      163.48      175.27      6.37 o 
   8   1   4       10.64       12.59      1.67 o 
   9   1   4       97.89      102.14      3.69 o 
  10   1   4       23.21       23.51      1.52 o 
  11   1   4        0.18        0.22      0.95 o 
  12   1   4        0.57        0.24      0.90 o 
   0   2   4      648.11      499.78     11.28 o 
   1   2   4      593.64      566.98     11.36 o 
   2   2   4      504.54      493.15      6.52 o 
   3   2   4      437.23      449.59      7.71 o 
   4   2   4      102.06       95.53      3.81 o 
   5   2   4      575.31      571.58      8.78 o 
   6   2   4      255.52      260.19      5.72 o 
   7   2   4       84.74       87.36      5.78 o 
   8   2   4      120.62      145.88      8.04 o 
   9   2   4       68.43       73.74      3.19 o 
  10   2   4        6.28        5.61      1.21 o 
  11   2   4        0.51        0.25      1.02 o 
  12   2   4        1.09        0.72      0.92 o 
   0   3   4     1219.99     1086.38     20.02 o 
   1   3   4      589.00      512.69      6.87 o 
   2   3   4      313.77      279.92      4.65 o 
   3   3   4      707.37      715.16     10.35 o 
   4   3   4       68.63       98.96      4.81 o 
   5   3   4      214.36      237.14      5.36 o 
   6   3   4      203.45      215.53      5.46 o 
   7   3   4       14.28       13.65      1.73 o 
   8   3   4       20.25       22.15      2.24 o 
   9   3   4        3.00        3.98      1.51 o 
  10   3   4        7.00        7.79      1.33 o 
  11   3   4        2.76        3.54      1.22 o 
   0   4   4      588.26      557.34      9.64 o 
   1   4   4      346.29      342.25      4.84 o 
   2   4   4       20.20       19.17      1.07 o 
   3   4   4      252.73      278.20      8.03 o 
   4   4   4      166.84      175.02      4.70 o 
   5   4   4       32.00       34.11      2.79 o 
   6   4   4       48.97       47.75      3.29 o 
   7   4   4       34.12       29.36      1.79 o 
   8   4   4        3.99        5.70      1.83 o 
   9   4   4        7.34        6.78      1.70 o 
  10   4   4       11.13       12.99      1.81 o 
  11   4   4        1.65        1.03      1.27 o 
   0   5   4      399.02      417.73     14.19 o 
   1   5   4      236.34      227.18     10.07 o 
   2   5   4      116.43      135.79      6.94 o 
   3   5   4      197.21      216.79      6.38 o 
   4   5   4      102.75      117.80      9.96 o 
   5   5   4       55.61       54.71      3.97 o 
   6   5   4       56.37       52.45      4.76 o 
   7   5   4       14.44       12.58      1.94 o 
   8   5   4       15.31       12.84      2.01 o 
   9   5   4        0.18        0.39      1.75 o 
  10   5   4        0.86        2.12      1.52 o 
   0   6   4      140.51      169.07     11.72 o 
   1   6   4        4.52        3.91      3.05 o 
   2   6   4       56.04       55.11      6.73 o 
   3   6   4        4.12        3.68      2.59 o 
   4   6   4       47.77       48.02      3.43 o 
   5   6   4       18.57       23.84      2.09 o 
   6   6   4       32.77       31.72      3.10 o 
   7   6   4       45.56       37.37      5.39 o 
   8   6   4       16.08       14.35      1.78 o 
   9   6   4        1.98        1.97      2.07 o 
  10   6   4        0.09        0.40      1.66 o 
   0   7   4       30.69       35.50      4.86 o 
   1   7   4        8.90        9.40      2.31 o 
   2   7   4       10.61       11.01      2.21 o 
   3   7   4       47.34       44.67      2.64 o 
   4   7   4       42.50       37.78      3.69 o 
   5   7   4        1.79        1.61      1.97 o 
   6   7   4       12.58       12.70      2.26 o 
   7   7   4        5.29        4.71      1.92 o 
   8   7   4        5.76        5.42      1.73 o 
   9   7   4        0.29        1.25      2.44 o 
   0   8   4       13.12       11.18      3.66 o 
   1   8   4        0.89        0.93      2.33 o 
   2   8   4       20.09       20.40      2.91 o 
   3   8   4       12.20       11.19      2.23 o 
   4   8   4        1.16       -0.17      1.93 o 
   5   8   4       16.27       14.37      2.08 o 
   6   8   4       14.36       18.45      2.13 o 
   7   8   4        0.05        0.25      1.59 o 
   8   8   4        1.74        1.87      1.38 o 
   0   9   4        0.36        1.63      3.40 o 
   1   9   4        3.93        2.80      1.93 o 
   2   9   4        2.12        3.07      2.03 o 
   3   9   4        0.50        0.90      1.75 o 
   4   9   4       10.79        9.84      1.69 o 
   5   9   4        3.51        4.78      1.50 o 
   6   9   4        4.84        5.04      1.55 o 
   7   9   4        0.27        0.05      1.40 o 
   0  10   4        0.30        0.26      2.15 o 
   1  10   4        0.20       -0.61      1.61 o 
   2  10   4        0.08        1.02      1.49 o 
   3  10   4        2.03        3.46      1.43 o 
   4  10   4        2.30        1.98      1.34 o 
   5  10   4        1.58        1.59      1.51 o 
   0  11   4        1.08       -0.87      2.56 o 
   1  11   4        0.70        1.95      2.22 o 
   2  11   4        0.14       -0.62      2.23 o 
   2   0   5      150.45      144.48      6.12 o 
   4   0   5      322.67      349.76      7.25 o 
   6   0   5      443.54      415.75      9.85 o 
   8   0   5       95.18      100.87      3.49 o 
  10   0   5        9.68        8.57      2.51 o 
  12   0   5        2.85        1.20      1.30 o 
   1   1   5      380.10      315.99      6.85 o 
   2   1   5     1286.19     1093.04     16.74 o 
   3   1   5     1568.67     1467.18     17.08 o 
   4   1   5      199.66      193.11      3.60 o 
   5   1   5      517.77      537.29      7.18 o 
   6   1   5       91.87      114.79      4.87 o 
   7   1   5       74.04       71.04      3.47 o 
   8   1   5      123.57      141.31      6.26 o 
   9   1   5       71.32       71.83      3.40 o 
  10   1   5        1.95        2.27      1.25 o 
  11   1   5        1.19        0.09      1.04 o 
  12   1   5        1.00        0.50      0.96 o 
   1   2   5      355.58      306.58      7.13 o 
   2   2   5      290.43      245.41      4.51 o 
   3   2   5     1491.59     1506.02     17.90 o 
   4   2   5      121.14      125.29      3.24 o 
   5   2   5      564.73      632.26      9.60 o 
   6   2   5      108.23      119.46      5.38 o 
   7   2   5       45.14       41.69      3.16 o 
   8   2   5       21.87       24.85      1.91 o 
   9   2   5       24.04       25.47      1.96 o 
  10   2   5        7.57        6.04      1.33 o 
  11   2   5        4.78        5.29      1.29 o 
  12   2   5        0.57        0.05      1.24 o 
   1   3   5      935.49      899.29     14.50 o 
   2   3   5     1082.66     1069.99     14.56 o 
   3   3   5      161.37      151.87      3.21 o 
   4   3   5       35.33       34.75      2.03 o 
   5   3   5      178.05      196.40      4.97 o 
   6   3   5       33.81       34.36      2.92 o 
   7   3   5       14.73       15.44      1.64 o 
   8   3   5        7.71        5.92      1.70 o 
   9   3   5        0.68       -0.56      1.40 o 
  10   3   5        0.26        0.23      1.21 o 
  11   3   5        6.23        6.93      1.63 o 
   1   4   5       14.68       15.86      1.53 o 
   2   4   5        7.85        7.02      0.70 o 
   3   4   5      272.64      285.43      5.24 o 
   4   4   5       68.88       67.57      5.10 o 
   5   4   5        0.19        1.03      2.07 o 
   6   4   5       73.49       63.99      3.79 o 
   7   4   5       58.96       50.15      2.64 o 
   8   4   5       21.73       19.47      1.94 o 
   9   4   5       12.15        8.84      1.78 o 
  10   4   5       20.42       26.35      2.81 o 
  11   4   5        0.43        0.32      1.27 o 
   1   5   5       11.10       11.20      0.79 o 
   2   5   5       41.40       49.09      3.14 o 
   3   5   5       29.09       35.76      3.33 o 
   4   5   5       55.94       62.88      7.13 o 
   5   5   5       44.55       48.40      4.08 o 
   6   5   5       22.37       23.25      2.14 o 
   7   5   5       87.56       79.76     10.17 o 
   8   5   5        1.09        1.06      1.78 o 
   9   5   5        9.90        9.86      1.92 o 
  10   5   5        0.47       -0.26      1.57 o 
   1   6   5       27.00       33.66      6.07 o 
   2   6   5        8.91       12.73      2.70 o 
   3   6   5        0.34        0.24      2.58 o 
   4   6   5       16.04       16.29      1.90 o 
   5   6   5       19.49       21.19      2.16 o 
   6   6   5       40.64       37.61      4.60 o 
   7   6   5        4.30        4.27      1.92 o 
   8   6   5        0.50        0.40      1.57 o 
   9   6   5        0.96        1.03      2.07 o 
  10   6   5        2.12        2.11      1.62 o 
   1   7   5        4.47        5.97      2.21 o 
   2   7   5       16.55       21.99      2.32 o 
   3   7   5       33.68       34.52      2.67 o 
   4   7   5       12.52       12.30      2.17 o 
   5   7   5        8.40        7.22      2.26 o 
   6   7   5        0.35        1.99      2.02 o 
   7   7   5       22.43       21.06      2.77 o 
   8   7   5        1.62        0.68      1.58 o 
   9   7   5        0.63        0.64      2.31 o 
   1   8   5        1.79        0.47      2.57 o 
   2   8   5        1.00       -0.70      2.36 o 
   3   8   5        0.37       -1.67      1.99 o 
   4   8   5        0.07       -0.16      1.92 o 
   5   8   5        0.19        1.46      1.85 o 
   6   8   5       14.76       13.67      2.30 o 
   7   8   5        7.05        7.90      1.68 o 
   8   8   5        3.16        4.07      1.36 o 
   1   9   5        3.21        5.15      2.13 o 
   2   9   5        4.82        5.83      1.98 o 
   3   9   5        2.07        2.32      1.71 o 
   4   9   5        2.06        1.22      1.55 o 
   5   9   5        0.54        0.21      1.38 o 
   6   9   5        1.93        0.79      1.42 o 
   7   9   5        0.33        0.20      1.34 o 
   1  10   5        0.90        0.99      1.57 o 
   2  10   5        0.79        0.10      1.46 o 
   3  10   5        0.11        0.30      1.37 o 
   4  10   5        1.07       -0.22      1.27 o 
   5  10   5        1.70        2.37      1.60 o 
   1  11   5        0.25        0.53      1.80 o 
   0   0   6    11680.98    11646.13    284.03 o 
   2   0   6     4227.08     3748.60     93.94 o 
   4   0   6     4098.70     4125.59     74.43 o 
   6   0   6        3.98        3.55      2.53 o 
   8   0   6       19.18       24.90      2.37 o 
  10   0   6       57.54       46.69      3.03 o 
  12   0   6        3.86        3.37      1.41 o 
   0   1   6      975.80      805.09     21.60 o 
   1   1   6      307.83      287.62      6.46 o 
   2   1   6      494.84      411.47      7.28 o 
   3   1   6      416.05      374.65      5.00 o 
   4   1   6      471.62      467.88      5.89 o 
   5   1   6      201.89      192.77      4.52 o 
   6   1   6       24.38       24.44      2.31 o 
   7   1   6      121.49      135.45      4.83 o 
   8   1   6        1.36        1.02      1.66 o 
   9   1   6       84.78       87.83      3.25 o 
  10   1   6        0.92        2.10      1.40 o 
  11   1   6        2.26        2.05      1.07 o 
  12   1   6        1.66        1.02      0.97 o 
   0   2   6      146.18      124.20      4.77 o 
   1   2   6     1692.58     1394.66     27.95 o 
   2   2   6      277.56      220.47      4.98 o 
   3   2   6      421.72      408.07      6.41 o 
   4   2   6      956.63      985.30     19.40 o 
   5   2   6      144.00      173.57      4.01 o 
   6   2   6       21.53       23.08      2.79 o 
   7   2   6       35.67       37.01      2.25 o 
   8   2   6        3.72        3.97      1.77 o 
   9   2   6       76.76       70.84      3.09 o 
  10   2   6        4.76        5.16      1.33 o 
  11   2   6        1.94        0.66      1.16 o 
   0   3   6     1010.40      860.54     22.79 o 
   1   3   6      389.29      365.28      7.19 o 
   2   3   6      260.43      273.02      5.33 o 
   3   3   6      567.66      573.83      7.46 o 
   4   3   6      333.79      377.41      6.13 o 
   5   3   6      311.68      320.78      6.49 o 
   6   3   6      114.70      135.65      9.20 o 
   7   3   6       55.87       57.19      2.70 o 
   8   3   6       30.92       25.48      2.23 o 
   9   3   6        3.75        4.20      1.67 o 
  10   3   6        0.24        0.81      1.25 o 
  11   3   6        1.36        1.02      1.17 o 
   0   4   6      374.99      384.54     12.54 o 
   1   4   6       70.22       67.05      2.98 o 
   2   4   6      529.13      608.36      9.22 o 
   3   4   6        1.31        3.74      1.34 o 
   4   4   6        9.87       10.53      2.15 o 
   5   4   6      172.73      188.57      9.64 o 
   6   4   6       92.23       96.79      8.91 o 
   7   4   6        3.51        2.15      1.96 o 
   8   4   6       12.07        8.68      1.77 o 
   9   4   6        6.26        6.98      1.94 o 
  10   4   6        1.84        2.52      1.51 o 
  11   4   6        0.75        1.16      1.33 o 
   0   5   6      142.05      180.63      9.32 o 
   1   5   6       47.28       55.03      3.58 o 
   2   5   6       50.50       57.71      3.73 o 
   3   5   6      129.59      144.30     11.38 o 
   4   5   6       75.87       71.21      6.64 o 
   5   5   6       23.04       24.71      2.13 o 
   6   5   6       48.75       41.29      3.89 o 
   7   5   6        1.75        2.26      1.91 o 
   8   5   6        4.11        2.16      1.85 o 
   9   5   6        0.22        0.50      1.52 o 
  10   5   6        1.15        1.99      1.58 o 
   0   6   6       12.74       17.71      5.70 o 
   1   6   6        4.12        6.74      4.69 o 
   2   6   6       73.87       82.81      8.43 o 
   3   6   6        3.61        2.66      1.88 o 
   4   6   6        0.87        2.35      1.82 o 
   5   6   6        2.22        2.59      2.15 o 
   6   6   6       88.77       89.03      9.29 o 
   7   6   6       29.74       27.01      4.39 o 
   8   6   6        2.02        1.66      1.66 o 
   9   6   6        2.04        1.37      1.60 o 
  10   6   6        0.40       -0.01      1.51 o 
   0   7   6       19.25       20.89      3.65 o 
   1   7   6       14.01       12.91      2.32 o 
   2   7   6        2.71        2.30      2.06 o 
   3   7   6        6.36        5.95      2.39 o 
   4   7   6        6.39        7.45      2.11 o 
   5   7   6       10.44       10.75      2.22 o 
   6   7   6       16.34       12.06      2.35 o 
   7   7   6        0.36        1.18      1.74 o 
   8   7   6        4.32        5.08      1.69 o 
   9   7   6        0.17       -0.62      2.27 o 
   0   8   6        3.15        5.63      3.52 o 
   1   8   6        9.14       13.65      2.75 o 
   2   8   6        3.25        1.48      2.40 o 
   3   8   6        2.98        3.09      2.01 o 
   4   8   6        1.75        0.40      1.87 o 
   5   8   6       17.78       15.95      2.49 o 
   6   8   6        2.73        0.56      1.77 o 
   7   8   6        1.42        0.57      1.46 o 
   8   8   6        0.23       -0.09      1.22 o 
   0   9   6        1.93        3.94      3.50 o 
   1   9   6        2.99        2.19      2.42 o 
   2   9   6        0.33        0.63      1.90 o 
   3   9   6        2.31        1.26      1.62 o 
   4   9   6        1.69        1.94      1.50 o 
   5   9   6        1.84        1.15      1.52 o 
   6   9   6        3.23        4.15      1.42 o 
   0  10   6        2.41        2.36      2.63 o 
   1  10   6        0.02        0.11      1.52 o 
   2  10   6        0.28        1.05      1.58 o 
   3  10   6        0.51        1.15      1.44 o 
   4  10   6        0.10        0.49      1.23 o 
   5  10   6        2.14        2.59      2.63 o 
   2   0   7     1139.71      914.35     25.26 o 
   4   0   7      829.35      827.58     15.95 o 
   6   0   7       36.04       38.80      3.83 o 
   8   0   7      193.58      196.16     13.00 o 
  10   0   7       35.80       23.40      3.46 o 
   1   1   7      423.65      360.94      7.86 o 
   2   1   7      837.45      677.96     11.11 o 
   3   1   7      168.48      165.76      4.93 o 
   4   1   7      236.27      215.21      3.55 o 
   5   1   7      802.36      798.25      9.93 o 
   6   1   7        3.22        3.14      1.89 o 
   7   1   7       89.57      100.52      3.71 o 
   8   1   7       51.10       56.15      2.15 o 
   9   1   7       37.18       37.05      1.95 o 
  10   1   7        6.61        6.17      1.44 o 
  11   1   7        5.84        6.09      1.34 o 
   1   2   7      217.11      213.38      5.91 o 
   2   2   7       26.54       26.86      2.06 o 
   3   2   7      985.70      999.38     11.60 o 
   4   2   7        9.82        9.94      0.80 o 
   5   2   7       85.14       87.33      4.26 o 
   6   2   7      153.43      169.61      6.71 o 
   7   2   7       55.79       59.53      2.84 o 
   8   2   7       23.71       25.21      1.87 o 
   9   2   7       15.79       18.04      2.11 o 
  10   2   7        6.48        5.24      1.45 o 
  11   2   7       16.63       15.85      1.56 o 
   1   3   7       13.01       13.99      2.44 o 
   2   3   7      580.27      588.90      9.32 o 
   3   3   7       26.90       27.18      1.49 o 
   4   3   7       58.49       65.71      2.42 o 
   5   3   7      113.60      122.22      7.45 o 
   6   3   7        7.03        7.61      2.70 o 
   7   3   7        8.89        8.44      1.77 o 
   8   3   7       35.61       32.60      2.37 o 
   9   3   7       17.04       14.26      2.10 o 
  10   3   7        3.15        3.25      1.41 o 
  11   3   7        5.05        7.04      1.56 o 
   1   4   7       33.89       37.13      2.11 o 
   2   4   7      151.20      155.87      3.45 o 
   3   4   7       22.51       22.74      1.17 o 
   4   4   7       37.67       34.59      2.50 o 
   5   4   7       21.00       18.86      2.76 o 
   6   4   7      103.42      109.55      7.02 o 
   7   4   7       99.28       93.73      5.48 o 
   8   4   7        9.84       10.23      1.94 o 
   9   4   7        1.85        1.24      1.60 o 
  10   4   7       14.69       18.49      6.88 o 
  11   4   7        4.65        4.76      1.46 o 
   1   5   7       40.57       48.22      2.17 o 
   2   5   7      195.59      218.16     13.84 o 
   3   5   7       48.25       44.86      3.83 o 
   4   5   7       54.03       54.35      6.01 o 
   5   5   7       16.09       15.04      1.92 o 
   6   5   7       25.15       25.66      3.40 o 
   7   5   7       18.26       18.76      2.11 o 
   8   5   7       17.54       15.93      2.00 o 
   9   5   7        5.21        4.33      1.53 o 
  10   5   7        0.98        0.22      1.47 o 
   1   6   7       51.86       48.17      6.99 o 
   2   6   7       33.64       28.00      3.04 o 
   3   6   7        6.24        4.88      1.93 o 
   4   6   7       31.44       34.01      2.57 o 
   5   6   7       16.26       14.42      2.35 o 
   6   6   7       15.76       16.36      2.44 o 
   7   6   7        4.20        4.78      1.86 o 
   8   6   7        3.70        2.51      1.66 o 
   9   6   7        0.60        0.92      1.52 o 
   1   7   7        8.59        6.26      2.23 o 
   2   7   7       20.62       20.56      2.30 o 
   3   7   7        3.89        2.46      2.25 o 
   4   7   7        4.88        6.88      2.27 o 
   5   7   7        0.31        0.60      1.98 o 
   6   7   7        1.36        3.04      1.97 o 
   7   7   7        7.69        6.74      1.82 o 
   8   7   7        2.75        3.63      1.59 o 
   9   7   7        0.31       -0.11      2.23 o 
   1   8   7        7.56        7.58      2.63 o 
   2   8   7        0.50        0.32      2.30 o 
   3   8   7        0.67        1.78      1.92 o 
   4   8   7        0.69       -0.56      1.81 o 
   5   8   7        3.66        4.77      1.99 o 
   6   8   7        5.29        4.43      1.76 o 
   7   8   7        5.45        4.54      1.46 o 
   8   8   7        2.62        3.01      1.74 o 
   1   9   7        5.34        4.03      2.39 o 
   2   9   7        3.37        2.07      1.82 o 
   3   9   7        4.18        3.39      1.64 o 
   4   9   7        0.20        0.89      1.44 o 
   5   9   7        0.38        1.87      1.51 o 
   6   9   7        0.10        0.42      1.30 o 
   1  10   7        0.56        4.22      2.15 o 
   2  10   7        1.01        0.20      1.53 o 
   3  10   7        2.49        2.29      1.43 o 
   4  10   7        1.18        2.28      1.39 o 
   2   0   8     1162.90      999.27     27.56 o 
   4   0   8      887.65      825.51     12.38 o 
   6   0   8      188.80      188.03      6.97 o 
   8   0   8      223.91      225.12      4.47 o 
  10   0   8       26.97       21.38      3.07 o 
   0   1   8     2353.37     2207.19     56.26 o 
   1   1   8     1873.68     1654.09     39.59 o 
   2   1   8      705.98      602.34     12.77 o 
   3   1   8      246.72      213.32      3.85 o 
   4   1   8      293.39      299.58      4.55 o 
   5   1   8      102.54      115.07      6.07 o 
   6   1   8       12.10       10.48      2.14 o 
   7   1   8       50.90       57.21      1.92 o 
   8   1   8       66.05       68.97      5.27 o 
   9   1   8       38.87       37.99      2.54 o 
  10   1   8        2.26        1.38      1.45 o 
  11   1   8        0.19        0.54      1.27 o 
   0   2   8      165.23      156.92      6.21 o 
   1   2   8      505.00      453.68     14.81 o 
   2   2   8      305.11      286.98      6.20 o 
   3   2   8      300.54      277.10      4.62 o 
   4   2   8      105.73      103.79      3.35 o 
   5   2   8      190.04      199.91      4.95 o 
   6   2   8        1.86        3.59      2.11 o 
   7   2   8       53.54       52.58      1.91 o 
   8   2   8       43.54       44.37      2.10 o 
   9   2   8       91.93       87.72      2.56 o 
  10   2   8       13.32       14.02      2.59 o 
  11   2   8        3.16        3.35      1.41 o 
   0   3   8     1507.39     1520.05     38.12 o 
   1   3   8      561.19      525.30      8.65 o 
   2   3   8      124.88      137.03      3.25 o 
   3   3   8      525.35      567.65      6.68 o 
   4   3   8       68.46       82.45      3.40 o 
   5   3   8       25.74       26.65      3.08 o 
   6   3   8       41.76       43.18      1.89 o 
   7   3   8       69.13       63.20      2.12 o 
   8   3   8       19.06       16.36      2.01 o 
   9   3   8        0.18        0.38      1.85 o 
  10   3   8        1.34        1.04      1.73 o 
  11   3   8        2.67        2.59      1.47 o 
   0   4   8      473.25      481.78     10.42 o 
   1   4   8       24.60       24.04      2.51 o 
   2   4   8       17.96       19.27      1.78 o 
   3   4   8      147.79      164.92      3.70 o 
   4   4   8      120.67      124.14      7.73 o 
   5   4   8       11.51       12.15      2.32 o 
   6   4   8       26.29       30.36      1.79 o 
   7   4   8       12.74       11.75      1.58 o 
   8   4   8       18.50       15.04      2.04 o 
   9   4   8        2.89        1.65      1.55 o 
  10   4   8        9.38       15.29      5.40 o 
   0   5   8      183.02      200.20     11.26 o 
   1   5   8       55.97       58.72      9.35 o 
   2   5   8        9.48        7.37      2.78 o 
   3   5   8       50.78       41.73      4.84 o 
   4   5   8       49.16       47.98      3.58 o 
   5   5   8       13.54       17.33      2.01 o 
   6   5   8       17.54       15.34      2.15 o 
   7   5   8        5.46        6.65      1.92 o 
   8   5   8        4.30        2.77      1.73 o 
   9   5   8        0.27        0.85      1.54 o 
  10   5   8        5.55        8.03      4.50 o 
   0   6   8       26.08       21.46      6.24 o 
   1   6   8       38.35       45.48      3.77 o 
   2   6   8      120.54      132.32      6.63 o 
   3   6   8        2.39        2.70      1.93 o 
   4   6   8       16.62       15.41      2.10 o 
   5   6   8        0.12       -0.51      2.09 o 
   6   6   8       37.56       40.62      3.60 o 
   7   6   8       15.62       15.66      3.03 o 
   8   6   8        1.11        2.56      1.66 o 
   9   6   8        1.72        1.42      1.44 o 
   0   7   8       49.01       52.53      4.82 o 
   1   7   8        0.02       -0.92      2.15 o 
   2   7   8       30.24       32.62      3.36 o 
   3   7   8       14.88       15.07      2.49 o 
   4   7   8        1.74        1.23      2.13 o 
   5   7   8        7.66       10.16      2.18 o 
   6   7   8       11.68       13.25      2.12 o 
   7   7   8        1.64        2.19      1.62 o 
   8   7   8        0.53        0.13      1.45 o 
   0   8   8       18.68       20.27      4.88 o 
   1   8   8       23.41       25.09      2.91 o 
   2   8   8        5.05        3.26      2.34 o 
   3   8   8        4.05        2.65      1.90 o 
   4   8   8        5.71        7.07      2.06 o 
   5   8   8        5.02        5.81      1.81 o 
   6   8   8        0.11        0.03      1.64 o 
   7   8   8        1.02        0.69      1.30 o 
   0   9   8        1.55       -0.51      4.40 o 
   1   9   8        1.06        0.49      2.19 o 
   2   9   8        2.78        2.85      1.77 o 
   3   9   8        2.22        1.64      1.61 o 
   4   9   8        0.94        1.17      1.44 o 
   5   9   8        1.64        0.88      1.46 o 
   6   9   8        0.47        0.78      1.21 o 
   0  10   8        3.02        4.51      2.47 o 
   1  10   8        0.10        0.30      1.66 o 
   2  10   8        2.20        1.41      1.52 o 
   3  10   8        0.28       -0.30      1.38 o 
   4  10   8        0.79        1.39      1.44 o 
   2   0   9       84.11       90.30      3.72 o 
   4   0   9      286.38      268.69      5.26 o 
   6   0   9      257.10      271.46      8.46 o 
   8   0   9      229.88      244.62      7.90 o 
  10   0   9       34.21       31.67      3.52 o 
   1   1   9     1190.27     1123.20     30.70 o 
   2   1   9      257.51      249.92      3.76 o 
   3   1   9       75.42       74.69      2.45 o 
   4   1   9       38.78       34.61      1.44 o 
   5   1   9      133.55      146.37      4.98 o 
   6   1   9       21.36       21.81      2.55 o 
   7   1   9      101.02      113.42      3.12 o 
   8   1   9        4.94        2.95      1.28 o 
   9   1   9       45.51       46.41      2.70 o 
  10   1   9       13.48       12.31      1.69 o 
  11   1   9        1.66        1.20      1.33 o 
   1   2   9     1133.11     1110.33     13.41 o 
   2   2   9       41.53       43.75      2.40 o 
   3   2   9      221.36      219.90      4.23 o 
   4   2   9       96.17      101.88      2.55 o 
   5   2   9       10.48       13.96      2.24 o 
   6   2   9      131.48      141.72      5.78 o 
   7   2   9       27.99       28.61      2.14 o 
   8   2   9       20.08       17.83      1.75 o 
   9   2   9       66.50       62.35      4.14 o 
  10   2   9        1.94        1.48      2.50 o 
  11   2   9        2.32        2.37      1.68 o 
   1   3   9       22.28       23.09      2.10 o 
   2   3   9      472.77      477.90      8.96 o 
   3   3   9       66.81       60.72      2.25 o 
   4   3   9       30.89       33.21      2.57 o 
   5   3   9       86.27       95.54      6.95 o 
   6   3   9       15.82       13.61      1.53 o 
   7   3   9       65.25       64.87      2.87 o 
   8   3   9        7.73       10.45      1.41 o 
   9   3   9        8.60        5.42      1.75 o 
  10   3   9        2.37        4.67      1.90 o 
  11   3   9        2.10        3.28      1.78 o 
   1   4   9       34.29       44.07      3.57 o 
   2   4   9       39.88       37.13      2.56 o 
   3   4   9      104.99      122.31     10.87 o 
   4   4   9       16.35       22.07      3.85 o 
   5   4   9       11.08       10.60      1.50 o 
   6   4   9       14.62       13.75      1.56 o 
   7   4   9       12.70        9.71      1.55 o 
   8   4   9       15.01       10.90      1.87 o 
   9   4   9        5.19        3.18      1.51 o 
  10   4   9        3.03        1.31      1.65 o 
   1   5   9      254.93      258.43     10.66 o 
   2   5   9        4.01        1.91      2.87 o 
   3   5   9        3.21        2.99      3.19 o 
   4   5   9        7.43        8.98      2.14 o 
   5   5   9       46.84       47.96      3.07 o 
   6   5   9       20.70       21.66      2.18 o 
   7   5   9        9.46        7.72      2.02 o 
   8   5   9        4.26        2.29      1.66 o 
   9   5   9        1.46        2.36      1.48 o 
  10   5   9        1.40        1.52      1.54 o 
   1   6   9       60.09       66.94      3.57 o 
   2   6   9        8.79        9.54      2.07 o 
   3   6   9        4.82        4.32      1.98 o 
   4   6   9       48.55       46.90      2.98 o 
   5   6   9        5.29        7.41      2.26 o 
   6   6   9        1.57        0.49      2.02 o 
   7   6   9        7.84        6.33      1.91 o 
   8   6   9        0.27        0.90      1.54 o 
   9   6   9        0.80        1.59      1.37 o 
   1   7   9        5.59        2.99      2.49 o 
   2   7   9       22.85       22.66      2.71 o 
   3   7   9       12.91       10.19      2.37 o 
   4   7   9        2.54        3.46      2.11 o 
   5   7   9        7.90        7.49      2.11 o 
   6   7   9        1.24        0.42      1.80 o 
   7   7   9        0.01       -0.10      1.51 o 
   8   7   9        0.22        1.00      1.38 o 
   1   8   9        1.87        2.62      2.44 o 
   2   8   9        7.01        6.68      2.37 o 
   3   8   9       10.87       11.22      2.01 o 
   4   8   9        0.27        0.34      1.86 o 
   5   8   9        2.60        1.46      1.68 o 
   6   8   9        2.10        2.30      1.58 o 
   7   8   9        0.36        0.42      1.20 o 
   1   9   9        3.24        3.81      2.74 o 
   2   9   9        1.03        1.24      1.72 o 
   3   9   9        1.78        1.50      1.59 o 
   4   9   9        2.94        2.55      1.59 o 
   5   9   9        0.03        0.42      1.36 o 
   6   9   9        1.00        0.78      1.16 o 
   1  10   9        1.04        3.16      1.63 o 
   2  10   9        0.02        0.32      1.73 o 
   3  10   9        4.50        5.73      1.64 o 
   2   0  10     2727.67     2796.22     34.10 o 
   4   0  10      204.49      208.55      6.69 o 
   6   0  10       16.24       16.47      3.50 o 
   8   0  10      101.30       98.89      3.04 o 
  10   0  10       15.86       14.91      2.98 o 
   0   1  10     1417.27     1412.10     27.89 o 
   1   1  10     1558.98     1532.32     16.02 o 
   2   1  10       28.71       32.64      1.81 o 
   3   1  10      115.39      111.42      3.41 o 
   4   1  10       78.88       66.77      3.04 o 
   5   1  10       37.17       37.46      2.76 o 
   6   1  10       33.52       34.99      1.81 o 
   7   1  10       33.01       31.97      1.70 o 
   8   1  10       63.89       70.66      2.35 o 
   9   1  10       10.62       11.05      1.39 o 
  10   1  10        0.21        1.01      2.34 o 
  11   1  10        1.08        1.11      1.79 o 
   0   2  10      400.34      403.58      7.99 o 
   1   2  10       84.81       92.09      3.53 o 
   2   2  10      617.99      600.92     13.76 o 
   3   2  10       72.32       65.32      3.47 o 
   4   2  10      105.81      100.87      3.29 o 
   5   2  10       78.03       88.33      3.78 o 
   6   2  10       20.10       25.27      1.60 o 
   7   2  10       80.13       95.43      6.20 o 
   8   2  10        0.45        0.70      1.31 o 
   9   2  10        7.74        8.27      1.51 o 
  10   2  10        2.07        2.39      2.56 o 
  11   2  10        2.37        0.33      1.70 o 
   0   3  10      981.31     1120.62     34.53 o 
   1   3  10       29.60       29.57      1.97 o 
   2   3  10       14.36       13.00      2.10 o 
   3   3  10       92.08       98.32      6.58 o 
   4   3  10       15.05       14.83      2.63 o 
   5   3  10       39.99       42.18      2.40 o 
   6   3  10       89.77       83.77      3.20 o 
   7   3  10       61.79       58.82      3.90 o 
   8   3  10       62.28       64.03      6.04 o 
   9   3  10       10.47        8.77      1.80 o 
  10   3  10        0.19        0.40      2.10 o 
   0   4  10      682.86      759.05     17.08 o 
   1   4  10      431.50      474.41     10.16 o 
   2   4  10        6.12        6.24      2.19 o 
   3   4  10       21.05       23.09      3.73 o 
   4   4  10       73.68       74.61      6.06 o 
   5   4  10       58.32       54.30      2.50 o 
   6   4  10       26.18       25.29      2.05 o 
   7   4  10        5.09        5.13      1.42 o 
   8   4  10       11.63        7.73      1.73 o 
   9   4  10       14.07       11.92      2.20 o 
  10   4  10       13.27       14.52      2.18 o 
   0   5  10       45.33       66.14      8.22 o 
   1   5  10       11.81       10.04      3.29 o 
   2   5  10       16.20       12.79      3.63 o 
   3   5  10      173.36      168.02      9.62 o 
   4   5  10       19.31       20.46      2.43 o 
   5   5  10       36.24       33.58      2.50 o 
   6   5  10        4.42        3.46      1.94 o 
   7   5  10       11.24        8.76      1.92 o 
   8   5  10        2.85        1.25      1.53 o 
   9   5  10        6.01        5.14      1.43 o 
  10   5  10        1.28        0.66      1.84 o 
   0   6  10        1.07        1.36      3.63 o 
   1   6  10       67.06       74.37      3.79 o 
   2   6  10        2.57        0.28      2.24 o 
   3   6  10        1.57        1.38      2.19 o 
   4   6  10        6.24        7.83      2.32 o 
   5   6  10        2.77        2.43      2.13 o 
   6   6  10        1.73        1.62      1.94 o 
   7   6  10        1.28        0.88      1.67 o 
   8   6  10        1.23        0.77      1.44 o 
   9   6  10        0.85        0.50      1.44 o 
   0   7  10        7.17        8.53      4.44 o 
   1   7  10        4.85        5.69      3.09 o 
   2   7  10       19.04       17.62      3.06 o 
   3   7  10       13.48       11.68      2.38 o 
   4   7  10        3.55        0.92      2.07 o 
   5   7  10       12.84       11.15      2.09 o 
   6   7  10        3.66        3.05      1.70 o 
   7   7  10        0.20        1.32      1.44 o 
   8   7  10        0.50       -0.28      1.26 o 
   0   8  10       18.52       18.78      6.85 o 
   1   8  10        2.78        6.01      3.16 o 
   2   8  10        0.75        0.52      2.27 o 
   3   8  10        0.06        0.61      1.81 o 
   4   8  10       12.55       13.89      2.43 o 
   5   8  10        1.30        1.22      1.63 o 
   6   8  10        0.54        0.33      1.43 o 
   7   8  10        0.09       -0.24      1.13 o 
   0   9  10        2.05        0.99      3.55 o 
   1   9  10        0.02        0.30      2.58 o 
   2   9  10        4.89        4.71      1.74 o 
   3   9  10        0.52       -0.96      1.55 o 
   4   9  10        0.09       -0.02      1.51 o 
   5   9  10        0.70        1.61      1.33 o 
   0  10  10        0.42        0.40      2.20 o 
   1  10  10        0.55        0.07      1.49 o 
   2  10  10        2.44        2.29      1.68 o 
   3  10  10        1.51        2.04      2.22 o 
   2   0  11      182.73      147.90      4.41 o 
   4   0  11      283.28      241.55      7.57 o 
   6   0  11       43.99       49.56      2.81 o 
   8   0  11       32.07       36.79      2.65 o 
   1   1  11      411.85      447.88      5.69 o 
   2   1  11      208.99      200.37      4.03 o 
   3   1  11      356.58      333.48      6.51 o 
   4   1  11       46.98       41.89      2.72 o 
   5   1  11       27.91       29.15      2.74 o 
   6   1  11       45.10       48.24      1.95 o 
   7   1  11      284.67      271.12      7.02 o 
   8   1  11       27.55       29.80      2.20 o 
   9   1  11        4.45        3.91      1.18 o 
  10   1  11        9.87       11.78      2.72 o 
   1   2  11      441.58      476.33      6.51 o 
   2   2  11      213.78      208.98      5.05 o 
   3   2  11      289.18      299.30     10.11 o 
   4   2  11       46.66       42.32      3.10 o 
   5   2  11      112.36      106.18      5.29 o 
   6   2  11      123.42      123.41      5.00 o 
   7   2  11       18.49       14.43      1.49 o 
   8   2  11        6.94        6.54      1.40 o 
   9   2  11       20.67       23.94      2.10 o 
  10   2  11        1.03        0.91      1.31 o 
   1   3  11      136.08      143.35      3.88 o 
   2   3  11       70.77       77.62      3.78 o 
   3   3  11       40.48       35.53      2.91 o 
   4   3  11       59.64       63.70      3.97 o 
   5   3  11       11.32       13.94      1.55 o 
   6   3  11       12.29       12.25      1.60 o 
   7   3  11        9.15        8.67      1.44 o 
   8   3  11       21.17       19.92      2.38 o 
   9   3  11       16.04       15.65      3.21 o 
  10   3  11        0.53        1.06      1.33 o 
   1   4  11       13.43       10.10      2.40 o 
   2   4  11       80.36       88.57     12.11 o 
   3   4  11       69.72       72.37      3.86 o 
   4   4  11        4.14        3.49      1.53 o 
   5   4  11       47.96       46.11      2.05 o 
   6   4  11       52.01       52.79      4.77 o 
   7   4  11        0.51        0.48      1.30 o 
   8   4  11        1.24        1.26      1.56 o 
   9   4  11        0.87        1.50      1.76 o 
  10   4  11        0.52        0.03      2.02 o 
   1   5  11      107.89      109.65      8.17 o 
   2   5  11       83.88       98.39      6.34 o 
   3   5  11       31.89       27.06      2.49 o 
   4   5  11       28.28       29.24      2.81 o 
   5   5  11       17.80       18.69      2.31 o 
   6   5  11        7.00        5.85      1.94 o 
   7   5  11       24.86       22.06      2.04 o 
   8   5  11        3.37        3.67      1.58 o 
   9   5  11        5.59        4.42      1.50 o 
   1   6  11       27.76       24.54      3.01 o 
   2   6  11        7.64        5.03      2.34 o 
   3   6  11        0.95       -2.29      2.29 o 
   4   6  11        8.98        8.35      2.37 o 
   5   6  11        6.73        3.22      2.10 o 
   6   6  11        4.82        4.01      1.93 o 
   7   6  11        2.03        2.48      1.59 o 
   8   6  11        0.53        1.42      1.40 o 
   1   7  11        2.77        0.86      2.99 o 
   2   7  11       17.20       16.10      2.70 o 
   3   7  11       24.56       25.27      2.67 o 
   4   7  11        5.74        6.04      2.12 o 
   5   7  11        8.08        5.50      1.92 o 
   6   7  11        1.73        0.77      1.54 o 
   7   7  11        0.10        0.29      1.32 o 
   8   7  11        0.39        1.65      1.19 o 
   1   8  11        0.19       -0.13      2.69 o 
   2   8  11        8.56        9.57      2.39 o 
   3   8  11       16.22       14.16      2.17 o 
   4   8  11        2.14        2.16      1.76 o 
   5   8  11        0.43        0.86      1.52 o 
   6   8  11        0.49        0.45      1.37 o 
   1   9  11        0.68       -0.35      2.44 o 
   2   9  11        3.71        1.82      1.98 o 
   3   9  11        1.52        2.74      1.74 o 
   4   9  11        4.47        1.56      1.54 o 
   5   9  11        0.27       -0.16      1.28 o 
   1  10  11        0.36        1.16      1.45 o 
   2  10  11        1.22        1.87      2.25 o 
   0   0  12     1354.95     1530.99     30.47 o 
   2   0  12      122.06      126.32      4.38 o 
   4   0  12      134.04      144.84      9.66 o 
   6   0  12      128.08      130.75      5.20 o 
   8   0  12       38.46       39.08      2.62 o 
   0   1  12       62.58       62.78      3.24 o 
   1   1  12        9.88        7.56      1.37 o 
   2   1  12      105.74      108.87      3.00 o 
   3   1  12      157.42      152.71      5.09 o 
   4   1  12       43.05       47.46      3.24 o 
   5   1  12       32.85       35.25      2.08 o 
   6   1  12        7.94        8.71      1.43 o 
   7   1  12       67.59       82.14      5.93 o 
   8   1  12       12.38       12.07      1.39 o 
   9   1  12       26.49       32.88      3.17 o 
  10   1  12        0.89        1.53      1.70 o 
   0   2  12        4.93        4.88      2.04 o 
   1   2  12       10.41       12.77      1.81 o 
   2   2  12      171.43      182.81      5.58 o 
   3   2  12       18.71       18.44      2.44 o 
   4   2  12       91.25       97.98      4.27 o 
   5   2  12      125.50      131.47      5.48 o 
   6   2  12       99.38      103.06      6.49 o 
   7   2  12       35.06       36.90      4.05 o 
   8   2  12       16.07       20.41      1.67 o 
   9   2  12        7.57        6.30      1.16 o 
  10   2  12        0.88       -0.29      1.27 o 
   0   3  12      170.64      202.17      7.53 o 
   1   3  12       49.52       51.39      4.93 o 
   2   3  12        7.02        6.99      2.26 o 
   3   3  12      217.25      234.82      5.98 o 
   4   3  12       55.75       48.97      2.12 o 
   5   3  12      112.36      109.90      4.48 o 
   6   3  12       77.84       81.22      5.56 o 
   7   3  12       11.98       12.42      1.49 o 
   8   3  12        6.96        7.22      1.29 o 
   9   3  12        7.37        5.22      1.49 o 
  10   3  12        0.67        0.28      1.17 o 
   0   4  12      165.67      202.96      8.09 o 
   1   4  12       15.73       15.64      3.28 o 
   2   4  12      237.36      265.89      9.13 o 
   3   4  12        7.08        7.47      1.64 o 
   4   4  12       20.63       20.17      1.75 o 
   5   4  12        7.35        6.94      1.58 o 
   6   4  12       18.24       21.94      3.26 o 
   7   4  12        6.08        4.55      1.36 o 
   8   4  12       19.66       16.34      1.86 o 
   9   4  12        8.09        6.84      1.66 o 
   0   5  12       25.08       24.90      4.46 o 
   1   5  12       11.52       10.15      3.56 o 
   2   5  12        7.84        6.09      2.34 o 
   3   5  12        4.44        3.30      2.23 o 
   4   5  12      115.05      113.16      7.65 o 
   5   5  12       76.44       67.64      5.44 o 
   6   5  12        1.86        1.41      1.83 o 
   7   5  12        0.16        0.68      1.63 o 
   8   5  12       11.38        8.83      1.59 o 
   9   5  12        0.18       -0.15      1.37 o 
   0   6  12        6.84        3.16      4.46 o 
   1   6  12        8.59        3.95      3.21 o 
   2   6  12        2.93        4.34      2.54 o 
   3   6  12       19.40       18.65      2.64 o 
   4   6  12       94.57       88.26      7.79 o 
   5   6  12        0.87        0.67      1.97 o 
   6   6  12        0.14       -0.22      1.70 o 
   7   6  12        4.63        2.96      1.54 o 
   8   6  12        1.75        1.50      1.26 o 
   0   7  12        7.61        8.69      4.37 o 
   1   7  12        2.19        2.33      2.96 o 
   2   7  12        1.27        0.82      2.48 o 
   3   7  12       35.26       38.19      3.79 o 
   4   7  12        2.37        1.62      1.99 o 
   5   7  12        0.98        1.00      1.69 o 
   6   7  12        1.21        0.14      1.47 o 
   7   7  12        2.06        2.18      1.24 o 
   0   8  12        3.60        0.36      3.78 o 
   1   8  12        0.44        0.33      2.72 o 
   2   8  12        4.55        4.29      2.83 o 
   3   8  12        4.14        4.86      2.03 o 
   4   8  12       20.13       14.75      3.78 o 
   5   8  12        1.47        1.65      1.47 o 
   6   8  12        0.65        0.45      1.29 o 
   0   9  12        0.30       -0.53      3.37 o 
   1   9  12        0.17       -0.12      2.43 o 
   2   9  12        5.68        4.93      1.94 o 
   3   9  12        1.38        1.79      1.66 o 
   4   9  12        2.66        1.56      1.43 o 
   2   0  13      243.17      246.24      5.91 o 
   4   0  13        0.48        1.87      3.19 o 
   6   0  13      464.52      501.48     20.31 o 
   8   0  13       17.77       20.96      2.83 o 
  10   0  13        0.35        2.43      1.59 o 
   1   1  13      144.36      149.85      3.35 o 
   2   1  13       33.20       30.98      1.95 o 
   3   1  13        9.97        9.28      2.35 o 
   4   1  13       20.97       16.07      2.77 o 
   5   1  13        7.63        7.23      1.40 o 
   6   1  13      135.74      140.03      7.13 o 
   7   1  13       47.28       49.13      3.71 o 
   8   1  13        3.30        2.87      1.24 o 
   9   1  13        1.88        5.98      1.44 o 
  10   1  13        1.94        3.46      1.56 o 
   1   2  13       65.82       66.94      4.99 o 
   2   2  13      113.05      117.08      4.84 o 
   3   2  13       45.84       49.38      3.59 o 
   4   2  13       38.73       38.71      1.89 o 
   5   2  13      203.12      207.56      7.42 o 
   6   2  13        6.43        6.09      1.48 o 
   7   2  13       17.57       23.76      2.69 o 
   8   2  13       30.89       29.72      4.47 o 
   9   2  13        3.09        4.08      2.58 o 
  10   2  13        4.81        6.48      1.58 o 
   1   3  13       80.86      100.77      8.19 o 
   2   3  13        8.37        8.01      2.62 o 
   3   3  13       45.19       45.53      2.29 o 
   4   3  13       20.89       20.68      1.67 o 
   5   3  13      112.47      123.35      7.16 o 
   6   3  13      104.40       95.20      8.44 o 
   7   3  13       49.12       52.76      6.27 o 
   8   3  13        2.14        2.48      1.21 o 
   9   3  13        0.70        1.13      1.34 o 
   1   4  13       51.07       63.43      4.81 o 
   2   4  13       40.75       41.70      3.06 o 
   3   4  13       21.42       21.51      1.86 o 
   4   4  13       47.40       45.46      3.06 o 
   5   4  13       54.38       53.79      3.58 o 
   6   4  13       41.99       45.16      3.88 o 
   7   4  13       11.41       11.88      1.58 o 
   8   4  13        2.82        3.82      1.65 o 
   9   4  13       12.46       11.65      1.56 o 
   1   5  13       38.75       33.34      4.14 o 
   2   5  13        6.19        5.45      2.91 o 
   3   5  13       25.39       30.99      3.73 o 
   4   5  13       53.33       54.04      4.90 o 
   5   5  13        5.77        6.98      2.18 o 
   6   5  13       11.97       10.72      2.16 o 
   7   5  13        3.86        4.84      1.72 o 
   8   5  13        2.56        1.07      1.41 o 
   9   5  13        4.95        3.70      1.39 o 
   1   6  13       14.04       11.61      3.49 o 
   2   6  13        4.10        4.08      3.20 o 
   3   6  13       33.83       28.81      2.82 o 
   4   6  13       17.75       17.47      2.49 o 
   5   6  13       43.05       37.17      3.64 o 
   6   6  13        6.16        4.87      1.64 o 
   7   6  13        3.14        1.33      1.38 o 
   8   6  13        3.62        2.91      1.20 o 
   1   7  13        3.33        2.60      2.98 o 
   2   7  13        3.83        3.75      3.01 o 
   3   7  13       35.28       32.82      3.24 o 
   4   7  13        2.80        1.35      1.89 o 
   5   7  13       26.83       22.25      3.19 o 
   6   7  13        0.34        0.07      1.34 o 
   7   7  13        1.54        0.85      1.21 o 
   1   8  13        0.21       -0.93      2.54 o 
   2   8  13        4.49        4.89      2.73 o 
   3   8  13        8.85        6.96      2.28 o 
   4   8  13        1.25        0.80      1.57 o 
   5   8  13        3.99        2.50      1.41 o 
   6   8  13        5.56        1.20      2.88 o 
   1   9  13        1.92        0.63      1.86 o 
   2   9  13        3.79        3.17      2.36 o 
   3   9  13        2.34        1.62      2.13 o 
   0   0  14      654.84      669.50     16.09 o 
   2   0  14      200.23      165.20      9.40 o 
   4   0  14      352.61      363.93      6.82 o 
   6   0  14      597.39      672.74     32.47 o 
   8   0  14       14.17       13.04      4.24 o 
  10   0  14        2.22        3.97      1.49 o 
   0   1  14      428.19      448.13      8.56 o 
   1   1  14      110.74      103.44      3.04 o 
   2   1  14      194.29      172.02      3.68 o 
   3   1  14      213.03      220.88      6.39 o 
   4   1  14      362.82      372.53      7.47 o 
   5   1  14       52.91       55.86      2.36 o 
   6   1  14       43.07       49.95      4.19 o 
   7   1  14       44.74       50.82      5.36 o 
   8   1  14        6.58        7.15      1.20 o 
   9   1  14        2.70        4.52      1.17 o 
  10   1  14        3.29        3.79      1.36 o 
   0   2  14      251.71      253.84      6.22 o 
   1   2  14       57.34       57.08      2.91 o 
   2   2  14       11.73       11.42      2.53 o 
   3   2  14      264.89      273.79     10.82 o 
   4   2  14       26.89       34.40      1.85 o 
   5   2  14      222.10      224.58      9.48 o 
   6   2  14      115.52      118.33      6.16 o 
   7   2  14      123.06      133.63      9.77 o 
   8   2  14        5.49        6.05      2.22 o 
   9   2  14        0.95        0.08      1.07 o 
   0   3  14      180.15      188.82      7.73 o 
   1   3  14       76.39       76.54      5.20 o 
   2   3  14       19.80       24.91      2.15 o 
   3   3  14       24.75       28.98      1.90 o 
   4   3  14      138.35      141.07      6.12 o 
   5   3  14       49.60       54.12      3.15 o 
   6   3  14       32.22       34.93      3.27 o 
   7   3  14       26.06       32.98      4.67 o 
   8   3  14       22.45       24.90      4.62 o 
   9   3  14        2.19        1.14      1.37 o 
   0   4  14       92.04      120.12     15.32 o 
   1   4  14       87.90      107.00      5.46 o 
   2   4  14        7.63        7.17      3.23 o 
   3   4  14       29.22       31.90      2.10 o 
   4   4  14      298.33      335.55     13.28 o 
   5   4  14        9.58        9.55      1.58 o 
   6   4  14        2.18        1.30      1.30 o 
   7   4  14        5.21        4.02      1.70 o 
   8   4  14        3.99        2.57      1.54 o 
   9   4  14        0.07       -0.20      1.23 o 
   0   5  14       98.07       95.57     14.45 o 
   1   5  14       46.34       45.76      8.55 o 
   2   5  14        6.68        6.24      4.34 o 
   3   5  14       26.70       29.04      3.25 o 
   4   5  14      113.04      124.57     14.34 o 
   5   5  14        9.94        8.37      2.25 o 
   6   5  14        1.39        2.26      1.77 o 
   7   5  14       11.55        7.83      1.66 o 
   8   5  14        7.85        6.22      1.45 o 
   0   6  14       64.80       55.97     16.56 o 
   1   6  14        0.79       -0.11      3.19 o 
   2   6  14        2.25        0.71      3.25 o 
   3   6  14       24.75       25.89      2.72 o 
   4   6  14       33.89       29.79      3.67 o 
   5   6  14       24.75       21.59      2.78 o 
   6   6  14        6.51        4.71      1.61 o 
   7   6  14        5.42        2.42      1.36 o 
   0   7  14        0.96        1.19      4.19 o 
   1   7  14        0.49       -0.62      2.95 o 
   2   7  14        2.53        1.54      2.91 o 
   3   7  14       31.82       27.07      3.38 o 
   4   7  14        0.08        0.30      1.74 o 
   5   7  14       10.34        6.42      1.58 o 
   6   7  14        2.72        1.49      1.27 o 
   0   8  14        7.34        7.62      6.47 o 
   1   8  14        2.31        1.40      2.56 o 
   2   8  14        4.12        2.13      2.63 o 
   3   8  14        6.33        5.83      3.13 o 
   4   8  14        4.08        1.73      1.52 o 
   5   8  14        0.86        0.23      1.37 o 
   0   9  14        1.41       -0.27      3.16 o 
   1   9  14        1.11        0.44      2.27 o 
   2   9  14        2.27        2.56      2.27 o 
   3   9  14        0.26        1.16      2.99 o 
   2   0  15      264.84      259.14      7.25 o 
   4   0  15       19.43       23.24      2.57 o 
   6   0  15      301.50      291.64     23.52 o 
   8   0  15       33.21       48.47      8.58 o 
   1   1  15      168.36      155.06      3.57 o 
   2   1  15       78.41       86.99      3.31 o 
   3   1  15      237.52      232.47      6.80 o 
   4   1  15       52.75       58.52      4.68 o 
   5   1  15      242.61      261.50     12.11 o 
   6   1  15       42.73       52.84      4.45 o 
   7   1  15       17.59       19.56      1.49 o 
   8   1  15        4.52        6.43      1.09 o 
   9   1  15        1.61        2.06      1.02 o 
   1   2  15      116.13      105.13      3.53 o 
   2   2  15      175.94      179.73      7.12 o 
   3   2  15      222.44      215.24      6.77 o 
   4   2  15       91.71      104.66      5.03 o 
   5   2  15      543.07      587.68     23.91 o 
   6   2  15       15.62       14.34      1.74 o 
   7   2  15       56.18       62.18      6.69 o 
   8   2  15        1.56        1.62      1.12 o 
   9   2  15        3.37        4.21      1.12 o 
   1   3  15       56.35       55.42      2.88 o 
   2   3  15       53.92       59.99      2.67 o 
   3   3  15       99.87      108.40      5.60 o 
   4   3  15        4.37        4.63      1.47 o 
   5   3  15       69.30       72.35      3.38 o 
   6   3  15        7.20        5.67      1.41 o 
   7   3  15       42.61       42.46      4.86 o 
   8   3  15        3.62        5.08      1.71 o 
   9   3  15       11.19        9.52      1.42 o 
   1   4  15       71.38       84.51      5.19 o 
   2   4  15        2.89        3.49      3.10 o 
   3   4  15       65.00       67.72      3.08 o 
   4   4  15       51.00       61.86      3.03 o 
   5   4  15       62.09       64.88      3.98 o 
   6   4  15       38.88       36.35      5.59 o 
   7   4  15        6.74        3.48      1.65 o 
   8   4  15        5.27        2.66      1.50 o 
   1   5  15       45.08       49.73      8.52 o 
   2   5  15        4.37        3.09      5.86 o 
   3   5  15       21.28       21.32      3.24 o 
   4   5  15       13.18       12.64      2.50 o 
   5   5  15       16.54       14.24      2.16 o 
   6   5  15       27.90       18.32      2.81 o 
   7   5  15        8.50        5.05      1.45 o 
   8   5  15        5.22        3.80      1.60 o 
   1   6  15        4.35        5.02      3.40 o 
   2   6  15        4.59        5.12      4.11 o 
   3   6  15        7.33        6.56      2.46 o 
   4   6  15       14.27       12.81      2.71 o 
   5   6  15       15.50       14.21      3.10 o 
   6   6  15        9.38        7.96      2.77 o 
   7   6  15        0.88        0.61      1.18 o 
   1   7  15        6.99        6.00      3.09 o 
   2   7  15        0.90        0.90      2.82 o 
   3   7  15        2.95       -0.31      2.63 o 
   4   7  15        0.11        0.17      1.62 o 
   5   7  15        7.34        4.81      1.54 o 
   6   7  15        0.24        0.61      1.26 o 
   1   8  15        1.49        0.68      2.49 o 
   2   8  15        1.11       -0.87      2.55 o 
   3   8  15        3.31        1.85      2.40 o 
   4   8  15        0.45        0.84      2.72 o 
   0   0  16      262.26      257.46     13.92 o 
   2   0  16      275.10      252.73     11.98 o 
   4   0  16      473.53      459.79     27.13 o 
   6   0  16       51.05       57.57      7.94 o 
   8   0  16       14.79       17.55      1.87 o 
   0   1  16       36.37       37.19      2.97 o 
   1   1  16        2.77        2.31      1.59 o 
   2   1  16      142.61      137.36      4.29 o 
   3   1  16       86.37       94.11      5.14 o 
   4   1  16      190.55      201.14      9.43 o 
   5   1  16       12.99       17.25      1.95 o 
   6   1  16        9.12        8.42      1.32 o 
   7   1  16       33.36       40.68      3.52 o 
   8   1  16        2.97        2.95      1.04 o 
   9   1  16        2.71        4.98      0.96 o 
   0   2  16       43.42       39.04      4.13 o 
   1   2  16       22.16       22.58      2.22 o 
   2   2  16      143.52      144.31      7.27 o 
   3   2  16       71.59       77.29      4.27 o 
   4   2  16       60.44       61.08      3.98 o 
   5   2  16       38.41       35.25      2.30 o 
   6   2  16       23.05       27.82      2.00 o 
   7   2  16        3.64        5.93      1.12 o 
   8   2  16        1.62        1.32      2.10 o 
   9   2  16        3.18        2.73      1.27 o 
   0   3  16       50.03       52.29      9.58 o 
   1   3  16       67.51       71.85      6.16 o 
   2   3  16      181.36      186.66      6.47 o 
   3   3  16       55.23       59.30      2.65 o 
   4   3  16      211.76      235.34     10.27 o 
   5   3  16        9.44       10.15      1.44 o 
   6   3  16        7.36        7.68      1.36 o 
   7   3  16       18.03       21.73      3.74 o 
   8   3  16        7.69        6.17      2.08 o 
   0   4  16      187.15      203.18     19.81 o 
   1   4  16       48.05       67.05      9.40 o 
   2   4  16       66.84       74.77      5.98 o 
   3   4  16        2.01        1.09      2.28 o 
   4   4  16      123.55      142.45      9.81 o 
   5   4  16       35.39       36.23      5.80 o 
   6   4  16       20.76       15.74      2.02 o 
   7   4  16        1.57        0.62      1.46 o 
   8   4  16        4.39        6.91      2.45 o 
   0   5  16        2.06        9.25      9.57 o 
   1   5  16       17.95       15.72      7.07 o 
   2   5  16       16.79       17.90      6.41 o 
   3   5  16        0.27        2.98      2.72 o 
   4   5  16        3.29        3.17      2.38 o 
   5   5  16       20.66       18.54      2.28 o 
   6   5  16        0.84        1.62      1.68 o 
   7   5  16        9.48        6.18      1.46 o 
   0   6  16       93.92      121.66     15.69 o 
   1   6  16        2.77        1.07      5.78 o 
   2   6  16       10.63       12.18      6.54 o 
   3   6  16       14.24       12.63      5.37 o 
   4   6  16        9.49        5.37      2.00 o 
   5   6  16       10.34        7.23      2.81 o 
   6   6  16        9.28        6.26      1.57 o 
   7   6  16        3.10        0.61      3.26 o 
   0   7  16        4.91        4.10      4.13 o 
   1   7  16        0.16        0.08      2.84 o 
   2   7  16        2.77        3.44      3.45 o 
   3   7  16        5.81        3.83      3.51 o 
   4   7  16        1.01        1.16      1.67 o 
   5   7  16        7.38        4.14      2.18 o 
   0   8  16       12.98       12.22     12.51 o 
   1   8  16        3.54        2.34      2.53 o 
   2   8  16        0.37        0.72      2.56 o 
   3   8  16        1.39        2.14      2.90 o 
   2   0  17       67.70       60.52     10.48 o 
   4   0  17       56.05       80.50     11.44 o 
   6   0  17       30.17       33.11      2.10 o 
   8   0  17        9.91        9.80      1.50 o 
   1   1  17       27.62       26.32      2.01 o 
   2   1  17       26.25       20.23      2.72 o 
   3   1  17      528.67      565.07     27.62 o 
   4   1  17       27.57       38.02      3.52 o 
   5   1  17        0.93        0.21      1.25 o 
   6   1  17        3.51        3.66      1.20 o 
   7   1  17       13.36       16.02      2.69 o 
   8   1  17        1.86        3.51      0.98 o 
   9   1  17        4.14        4.97      0.86 o 
   1   2  17       55.27       52.59      3.38 o 
   2   2  17       64.92       57.02      3.23 o 
   3   2  17       92.15       97.68      6.91 o 
   4   2  17       30.58       31.94      2.24 o 
   5   2  17        5.56        5.10      1.30 o 
   6   2  17       24.58       28.35      3.33 o 
   7   2  17       13.72       15.51      2.60 o 
   8   2  17        1.88        1.31      0.92 o 
   1   3  17       34.43       41.87      4.56 o 
   2   3  17       26.77       27.60      2.44 o 
   3   3  17        8.76        8.71      1.59 o 
   4   3  17       54.62       67.23      2.32 o 
   5   3  17        6.93        6.00      1.34 o 
   6   3  17       23.29       23.39      2.66 o 
   7   3  17       16.23       19.78      3.28 o 
   8   3  17        3.44        3.93      1.39 o 
   1   4  17       65.25       68.66      9.80 o 
   2   4  17      128.62      154.71     12.48 o 
   3   4  17       12.79       11.87      3.52 o 
   4   4  17       36.45       41.08      4.89 o 
   5   4  17        7.13        3.47      2.03 o 
   6   4  17        8.79        6.06      1.79 o 
   7   4  17        8.00        5.98      1.46 o 
   8   4  17        0.59        0.22      3.70 o 
   1   5  17        5.47        9.35      6.65 o 
   2   5  17       18.65       18.60      6.24 o 
   3   5  17        3.56        4.82      5.67 o 
   4   5  17        2.10        2.72      2.12 o 
   5   5  17        1.45        0.06      1.79 o 
   6   5  17        5.81        3.74      1.48 o 
   7   5  17        4.77        2.77      1.22 o 
   1   6  17       17.16       20.80      6.57 o 
   2   6  17       14.90       25.13      6.77 o 
   3   6  17        2.26        5.09      4.88 o 
   4   6  17        0.95        1.11      2.01 o 
   5   6  17        0.26        0.48      1.60 o 
   6   6  17        0.03        0.71      1.29 o 
   1   7  17       19.26       35.31      6.55 o 
   2   7  17        1.23        0.13      4.86 o 
   3   7  17        2.21        2.07      6.09 o 
   4   7  17        1.57        1.90      3.98 o 
   1   8  17        3.36        6.37      6.28 o 
   2   8  17        0.07        1.41      5.54 o 
   0   0  18      172.16      147.62      7.22 o 
   2   0  18       26.03       25.63      4.11 o 
   4   0  18       24.46       21.28      4.77 o 
   6   0  18        3.58        2.37      1.57 o 
   8   0  18        3.91        3.70      1.23 o 
   0   1  18       58.49       62.24      3.64 o 
   1   1  18      108.47       96.93      5.71 o 
   2   1  18       15.34       10.16      2.42 o 
   3   1  18        9.00       10.34      1.57 o 
   4   1  18        0.04       -0.22      1.29 o 
   5   1  18       26.45       31.61      2.86 o 
   6   1  18        5.37        6.89      1.12 o 
   7   1  18        2.10        1.28      0.97 o 
   8   1  18        0.60        0.89      0.83 o 
   0   2  18       86.49       87.35      5.39 o 
   1   2  18       37.41       41.53      3.58 o 
   2   2  18       54.62       51.88      4.35 o 
   3   2  18       49.47       49.27      2.63 o 
   4   2  18       16.37       18.57      1.61 o 
   5   2  18        0.05       -0.26      1.17 o 
   6   2  18        1.14        0.54      1.03 o 
   7   2  18        0.36       -0.45      0.94 o 
   8   2  18        2.19        2.03      0.84 o 
   0   3  18       91.44      113.05     16.61 o 
   1   3  18       83.79       91.20      6.89 o 
   2   3  18       14.42       19.68      3.65 o 
   3   3  18       24.60       26.44      2.34 o 
   4   3  18        3.85        3.49      1.37 o 
   5   3  18        6.73        5.97      1.27 o 
   6   3  18        6.49        6.37      2.04 o 
   7   3  18        5.82        5.96      1.55 o 
   8   3  18        0.89       -0.12      1.05 o 
   0   4  18        5.32        7.23     10.04 o 
   1   4  18       40.88       42.06      8.64 o 
   2   4  18       12.43        9.26      6.23 o 
   3   4  18        9.47       11.54      3.44 o 
   4   4  18        1.08        1.50      1.89 o 
   5   4  18        9.30        8.57      1.93 o 
   6   4  18        1.82        1.80      1.53 o 
   7   4  18        0.59        1.69      1.19 o 
   0   5  18       73.98       85.59     13.80 o 
   1   5  18       21.61       26.19      7.35 o 
   2   5  18        4.35        2.94      5.44 o 
   3   5  18        2.36        0.47      4.99 o 
   4   5  18        3.49        3.43      1.98 o 
   5   5  18        5.87        2.47      1.68 o 
   6   5  18        3.52        1.41      1.52 o 
   0   6  18       63.07       92.87     12.97 o 
   1   6  18        3.19        4.82      5.33 o 
   2   6  18        6.35       16.03      6.10 o 
   3   6  18        0.60        1.07      4.37 o 
   4   6  18        3.81        2.78      4.57 o 
   5   6  18        0.50        0.51      3.78 o 
   0   7  18        5.61       14.48      7.63 o 
   1   7  18        2.07        7.45      4.91 o 
   2   7  18        1.51        2.01      4.91 o 
   3   7  18        0.16       -0.01      5.82 o 
   4   7  18        1.64        1.97      5.55 o 
   2   0  19       26.66       15.37      4.93 o 
   4   0  19        6.57        4.06      1.87 o 
   6   0  19        5.43        7.81      1.71 o 
   8   0  19        0.66        0.78      1.09 o 
   1   1  19       18.51       19.38      2.62 o 
   2   1  19        3.32        2.64      2.23 o 
   3   1  19       93.23       82.18      3.34 o 
   4   1  19        1.67        1.71      1.26 o 
   5   1  19        2.25        1.57      1.11 o 
   6   1  19        7.73        7.81      1.42 o 
   7   1  19        3.05        2.49      1.16 o 
   8   1  19        0.36       -0.07      0.75 o 
   1   2  19       12.65       14.02      3.35 o 
   2   2  19        1.06       -0.19      2.28 o 
   3   2  19       62.64       59.75      5.75 o 
   4   2  19       17.95       15.42      1.94 o 
   5   2  19        5.14        3.30      1.12 o 
   6   2  19        1.27        0.67      1.02 o 
   7   2  19        0.83        0.96      0.89 o 
   1   3  19       13.68       11.46      3.29 o 
   2   3  19        4.76        1.42      2.92 o 
   3   3  19       20.62       21.47      3.80 o 
   4   3  19        2.21        2.92      1.88 o 
   5   3  19        8.87        8.11      3.98 o 
   6   3  19        4.62        3.84      2.65 o 
   7   3  19        4.07        3.56      2.30 o 
   1   4  19       25.55       26.97      7.69 o 
   2   4  19        6.89        5.65      5.82 o 
   3   4  19       27.09       35.49      6.67 o 
   4   4  19       19.79       20.47      8.50 o 
   5   4  19       15.56       12.59      5.18 o 
   6   4  19        0.99        0.25      1.31 o 
   1   5  19       15.98       24.77      6.81 o 
   2   5  19        3.74        4.53      5.65 o 
   3   5  19        6.73       12.06      5.13 o 
   4   5  19        0.97       -0.65      4.41 o 
   5   5  19        0.34       -0.09      1.48 o 
   6   5  19        1.52        1.02      4.05 o 
   1   6  19        3.47        5.28      5.11 o 
   2   6  19        6.41        4.15      5.20 o 
   3   6  19        0.25        1.96      5.33 o 
   4   6  19        2.95        2.96      4.23 o 
   1   7  19       11.78       23.62      5.59 o 
   2   7  19        0.39        1.28      5.84 o 
   0   0  20       67.27       70.31      5.28 o 
   2   0  20      117.28       84.33      5.57 o 
   4   0  20        1.08        0.20      1.69 o 
   6   0  20        2.48        5.41      1.55 o 
   0   1  20        7.72        2.21      2.54 o 
   1   1  20      106.74       95.55      5.21 o 
   2   1  20       26.32       18.71      2.64 o 
   3   1  20       25.40       17.96      2.70 o 
   4   1  20        1.74        0.81      1.22 o 
   5   1  20        8.56        9.62      1.82 o 
   6   1  20        2.70        3.56      1.03 o 
   7   1  20        2.98        3.93      1.59 o 
   0   2  20       35.92       36.16     13.20 o 
   1   2  20       37.23       36.21      3.90 o 
   2   2  20       22.18       21.74      3.49 o 
   3   2  20       12.87       12.51      1.76 o 
   4   2  20       10.84        9.75      1.47 o 
   5   2  20        0.53        0.78      1.16 o 
   6   2  20        1.67        1.64      0.98 o 
   7   2  20        0.38        0.07      1.09 o 
   0   3  20       59.03       45.57     12.75 o 
   1   3  20       29.30       27.86      7.23 o 
   2   3  20       29.39       24.54      3.62 o 
   3   3  20       11.87       11.99      3.27 o 
   4   3  20       11.35       10.19      6.62 o 
   5   3  20        6.62        7.72      2.96 o 
   6   3  20        0.23        0.27      1.30 o 
   0   4  20       28.55       30.65     10.67 o 
   1   4  20        0.06        2.13      6.00 o 
   2   4  20       11.07        8.74      5.53 o 
   3   4  20        2.52        4.55      5.09 o 
   4   4  20        1.86       -0.22      5.69 o 
   5   4  20        0.52        0.44      1.52 o 
   6   4  20        1.84        1.09      4.29 o 
   0   5  20       14.07       29.50      9.47 o 
   1   5  20        6.28       15.31      6.10 o 
   2   5  20        2.77        2.00      5.37 o 
   3   5  20        0.88        0.59      4.43 o 
   4   5  20        3.35        1.79      4.18 o 
   5   5  20        0.04        0.75      4.63 o 
   0   6  20       12.19       24.42      8.20 o 
   1   6  20        1.17        2.69      4.74 o 
   2   6  20        0.38        0.89      4.75 o 
   3   6  20        0.59        0.25      6.15 o 
   2   0  21       13.98        7.36      3.50 o 
   4   0  21       10.06       10.18      2.00 o 
   6   0  21       11.20       13.78      1.52 o 
   1   1  21       43.95       36.89      3.00 o 
   2   1  21        8.46        5.21      2.46 o 
   3   1  21        8.55        7.52      2.44 o 
   4   1  21        1.66        1.96      1.83 o 
   5   1  21        3.73        4.94      1.16 o 
   6   1  21        6.83        7.47      1.02 o 
   1   2  21       31.86       27.85      7.28 o 
   2   2  21        6.75        6.15      3.01 o 
   3   2  21        6.26        3.33      3.04 o 
   4   2  21        5.55        4.08      6.09 o 
   5   2  21        0.24        0.87      1.57 o 
   6   2  21        0.50        0.68      1.23 o 
   1   3  21        0.89        0.20      6.31 o 
   2   3  21       12.75       10.21      5.75 o 
   3   3  21       21.79       26.59      6.15 o 
   4   3  21        0.19        1.35      5.61 o 
   5   3  21        1.17        0.44      4.93 o 
   6   3  21        2.18        1.95      4.56 o 
   1   4  21       11.84       18.15      6.46 o 
   2   4  21        5.33        5.98      5.03 o 
   3   4  21        0.06        1.26      4.68 o 
   4   4  21        7.45       12.30      5.40 o 
   5   4  21        2.19       -1.41      4.83 o 
   1   5  21        4.64        8.50      5.34 o 
   2   5  21        3.62        8.88      5.41 o 
   3   5  21        3.39        4.85      5.33 o 
   1   6  21        0.23       -0.92      4.48 o 
   0   0  22        9.12        5.97     12.58 o 
   2   0  22       12.38       17.54     10.74 o 
   4   0  22        7.01        3.54      7.88 o 
   6   0  22       11.38       13.16      6.78 o 
   0   1  22        5.13        3.31      8.42 o 
   1   1  22        7.59        6.27      6.39 o 
   2   1  22        3.79        0.91      6.84 o 
   3   1  22        4.45        4.14      6.33 o 
   4   1  22        4.73        6.66      5.86 o 
   5   1  22       15.98       26.32      5.94 o 
   0   2  22       21.57       33.11     11.98 o 
   1   2  22        0.15        0.45      5.90 o 
   2   2  22       10.61        7.79      5.86 o 
   3   2  22        0.30        0.64      6.08 o 
   4   2  22        1.47        0.44      5.30 o 
   5   2  22        7.12        6.08      4.71 o 
   0   3  22        6.21        2.54      8.60 o 
   1   3  22        0.40        2.25      6.14 o 
   2   3  22        1.21        1.16      5.07 o 
   3   3  22        0.43       -0.71      5.61 o 
   4   3  22        2.38        1.56      5.02 o 
   5   3  22        2.65        2.34      5.11 o 
   0   4  22       18.15       23.57      9.19 o 
   1   4  22        5.66        5.13      5.54 o 
   2   4  22        0.17        0.60      5.34 o 
   3   4  22        4.19        4.42      4.42 o 
   0   5  22        1.45        1.65      6.76 o 
   1   5  22        2.30        1.03      4.78 o 
   2   5  22        1.03       -1.33      4.85 o 
   2   0  23       28.32       31.93     10.96 o 
   4   0  23        1.63        0.96      7.35 o 
   1   1  23        0.84        1.22      5.96 o 
   2   1  23        1.78        1.08      6.22 o 
   3   1  23        4.70        2.66      5.78 o 
   4   1  23        0.10       -1.84      4.91 o 
   5   1  23        5.02        3.62      5.63 o 
   1   2  23        0.77        2.93      5.53 o 
   2   2  23        6.89        2.96      6.28 o 
   3   2  23        6.93        4.77      5.60 o 
   4   2  23        0.78        0.73      4.77 o 
   1   3  23        0.34        1.31      5.79 o 
   2   3  23        9.48       12.34      5.08 o 
   3   3  23        2.67        3.03      5.13 o 
   1   4  23        0.05       -0.16      5.10 o 
   2   4  23        1.50        2.37      7.06 o 
   0   0  24        6.49       14.20     10.81 o 
   2   0  24        2.12        3.84      8.25 o 
   0   1  24        1.75        2.11      9.49 o 
   1   1  24        9.37        8.11      6.66 o 
   2   1  24        2.46        3.79      5.64 o 
   3   1  24        2.95        1.80      4.96 o 
   0   2  24        1.70        3.76      8.51 o 
   1   2  24        2.22        4.19      6.14 o 
   2   2  24        0.99        0.98      5.50 o 
   3   2  24        5.07        5.26      6.88 o 
   0   3  24       10.28       14.19      8.25 o 
   1   3  24        1.90       -0.34      7.23 o 
                                                 
